# Supplementary material for: Exposure to an enriched environment modulates the synaptic vesicle cycle in a mouse spinal cord injury model
Source: Sci Rep. 2024 May 25;14:11946. doi: 10.1038/s41598-024-62112-0 (PMC11126684; doi:10.1038/s41598-024-62112-0)
Supplement: Supplementary file 2 — Supplementary Table 2. [file 41598_2024_62112_MOESM2_ESM.xlsx]

## Sheet: Sheet1
Supplementary Table 2. Raw data for 515 differentially expressed genes.
Gene_ID	Transcript_ID	Gene_Symbol	Gene_Description	2wkSCI/Sham.fc
93695	NM_053110	Gpnmb	glycoprotein (transmembrane) nmb	44.6693
17105	NM_017372	Lyz2	lysozyme 2	27.1004
17110	NM_013590	Lyz1	lysozyme 1	25.5879
20210	NM_011315	Saa3	serum amyloid A 3	19.3532
16854	NM_010705,NM_001145953	Lgals3	lectin, galactose binding, soluble 3	18.5442
80891	NM_030707	Fcrls	Fc receptor-like S, scavenger receptor; Derived by automated computational analysis using gene prediction method: Gnomon. Supporting evidence includes similarity to: 8 mRNAs, 50 ESTs, 4 Proteins, and 100% coverage by RNAseq alignments, including 16 samples with support for all introns	16.049
14960	NM_010378	H2-Aa	histocompatibility 2, class II antigen A, alpha; Derived by automated computational analysis using gene prediction method: Gnomon. Supporting evidence includes similarity to: 26 ESTs, 7 Proteins, and 73% coverage by RNAseq alignments	13.8198
16149	NM_001042605,NM_010545	Cd74	CD74 antigen (invariant polypeptide of major histocompatibility complex, class II antigen-associated)	13.7788
16819	NM_008491	Lcn2	lipocalin 2	13.4087
11801	NM_009690	Cd5l	CD5 antigen-like	12.8278
20304	NM_013653	Ccl5	chemokine (C-C motif) ligand 5	12.5094
12514	NM_001291058,NR_110993	Cd68	macrosialin precursor	11.5821
13011	NM_009977	Cst7	cystatin F (leukocystatin)	11.2136
14961	NM_207105	H2-Ab1	histocompatibility 2, class II antigen A, beta 1	11.0961
100034251	NM_001081957	Wfdc17	WAP four-disulfide core domain 17	10.6315
56644	NM_020008	Clec7a	C-type lectin domain family 7, member a	10.4501
14127	NM_010185	Fcer1g	Fc receptor, IgE, high affinity I, gamma polypeptide	9.84863
17476	NM_010821	Mpeg1	macrophage expressed gene 1; Derived by automated computational analysis using gene prediction method: Gnomon. Supporting evidence includes similarity to: 2 mRNAs, 110 ESTs, 10 Proteins, and 100% coverage by RNAseq alignments, including 29 samples with support for all introns	9.72373
23833	NM_013706	Cd52	CD52 antigen	9.10673
80744	NM_001290740,NM_172667,NM_030560	Cwc22	pre-mRNA-splicing factor CWC22 homolog isoform 3	8.87989
100039636	NR_037854	Atp6v0c-ps2	ATPase, H+ transporting, lysosomal V0 subunit C, pseudogene 2	8.83058
14969	NM_010382	H2-Eb1	histocompatibility 2, class II antigen E beta	8.80637
14728	NM_001291894,NM_013532	Lilrb4	leukocyte immunoglobulin-like receptor subfamily B member 4 isoform 2	8.63263
12506	NM_007649	Cd48	CD48 antigen; Derived by automated computational analysis using gene prediction method: Gnomon. Supporting evidence includes similarity to: 1 EST, 1 Protein, and 100% coverage by RNAseq alignments, including 6 samples with support for all introns	8.42418
16411	NM_021334	Itgax	integrin alpha X	8.42254
83433	NM_001272078,NM_031254	Trem2	triggering receptor expressed on myeloid cells 2	8.37593
20753	NM_009264	Sprr1a	small proline-rich protein 1A	8.04178
21857	NM_011593,NM_001044384,NM_001294280	Timp1	metalloproteinase inhibitor 1 isoform b	7.98523
12262	NM_007574	C1qc	complement component 1, q subcomponent, C chain; Derived by automated computational analysis using gene prediction method: Gnomon. Supporting evidence includes similarity to: 20 ESTs, 7 Proteins, and 100% coverage by RNAseq alignments, including 30 samples with support for all introns	7.8616
12260	NM_009777	C1qb	complement component 1, q subcomponent, beta polypeptide	7.84548
20750	NM_001204233,NM_009263,NM_001204203,NM_001204202,NM_001204201	Spp1	secreted phosphoprotein 1	7.73686
12045	NM_007534	Bcl2a1b	B cell leukemia/lymphoma 2 related protein A1b	7.63248
22177	NM_011662	Tyrobp	TYRO protein tyrosine kinase binding protein	7.44573
13057	NM_007806,NM_001301284	Cyba	cytochrome b-245 light chain isoform 2	7.44541
20303	NM_013652	Ccl4	chemokine (C-C motif) ligand 4	7.13387
68774	NM_026835	Ms4a6d	membrane-spanning 4-domains, subfamily A, member 6D	7.01985
12259	NM_007572	C1qa	complement component 1, q subcomponent, alpha polypeptide	6.69583
140497	NM_134158	AF251705	cDNA sequence AF251705	6.67404
11810	NM_031159,NM_001134391	Apobec1	apolipoprotein B mRNA editing enzyme, catalytic polypeptide 1	6.27302
12642	NM_009890	Ch25h	cholesterol 25-hydroxylase	6.27161
20302	NM_011337	Ccl3	chemokine (C-C motif) ligand 3	6.16752
14130	NM_001077189,NM_010187	Fcgr2b	Fc receptor, IgG, low affinity IIb	6.14648
12523	NM_013489,NM_001289470,NM_001252472	Cd84	SLAM family member 5 isoform 3 precursor	6.11459
11910	NM_007498	Atf3	activating transcription factor 3	6.01436
18792	NM_008873	Plau	plasminogen activator, urokinase	6.00418
13034	NM_007799	Ctse	cathepsin E	5.97555
15945	NM_021274	Cxcl10	chemokine (C-X-C motif) ligand 10	5.96268
22403	NM_016873	Wisp2	WNT1 inducible signaling pathway protein 2; Derived by automated computational analysis using gene prediction method: Gnomon. Supporting evidence includes similarity to: 13 ESTs, and 100% coverage by RNAseq alignments, including 11 samples with support for all introns	5.51229
60440	NM_001146275,NM_021792	Iigp1	interferon inducible GTPase 1	5.31302
17085	NR_102726,NM_001277968,NM_008534	Ly9	lymphocyte antigen 9	5.28565
16768	NM_008479	Lag3	lymphocyte-activation gene 3	5.26211
16145	NM_018738	Igtp	interferon gamma induced GTPase	5.23076
11812	NM_001110009,NM_007469	Apoc1	apolipoprotein C-I	5.20398
14131	NM_010188	Fcgr3	Fc receptor, IgG, low affinity III; Derived by automated computational analysis using gene prediction method: Gnomon. Supporting evidence includes similarity to: 23 mRNAs, 165 ESTs, 25 Proteins, and 93% coverage by RNAseq alignments, including 12 samples with support for all introns	5.19835
16414	NM_008404	Itgb2	integrin beta 2; Derived by automated computational analysis using gene prediction method: Gnomon. Supporting evidence includes similarity to: 87 ESTs, 3 Proteins, and 100% coverage by RNAseq alignments, including 20 samples with support for all introns	5.09291
20198	NM_011311	S100a4	S100 calcium binding protein A4; Derived by automated computational analysis using gene prediction method: Gnomon. Supporting evidence includes similarity to: 4 mRNAs, 33 ESTs, 7 Proteins, and 100% coverage by RNAseq alignments, including 16 samples with support for all introns	5.08875
50778	NM_015811	Rgs1	regulator of G-protein signaling 1	5.05801
14727	NM_008147,NM_001291892,NM_001291893	Gp49a	mast cell surface glycoprotein Gp49A isoform 3 precursor	5.00639
23900	NM_011827	Hcst	hematopoietic cell signal transducer	4.92558
73656	NM_001166376,NM_028595	Ms4a6c	membrane-spanning 4-domains, subfamily A, member 6C	4.91337
11433	NM_007388,NM_001102404,NM_001102405	Acp5	acid phosphatase 5, tartrate resistant	4.89023
382062	NM_206536,NM_001198794	AB124611	cDNA sequence AB124611	4.84539
546546	NR_033450	Serpina3h	serine (or cysteine) peptidase inhibitor, clade A, member 3H	4.78921
16956	NM_008509	Lpl	lipoprotein lipase; Derived by automated computational analysis using gene prediction method: Gnomon. Supporting evidence includes similarity to: 9 mRNAs, 408 ESTs, 14 Proteins, and 100% coverage by RNAseq alignments, including 30 samples with support for all introns	4.73169
13040	NM_021281,NM_001267695	Ctss	cathepsin S; Derived by automated computational analysis using gene prediction method: Gnomon. Supporting evidence includes similarity to: 3 mRNAs, 92 ESTs, 7 Proteins, and 100% coverage by RNAseq alignments, including 24 samples with support for all introns	4.6757
193740	NM_010479	Hspa1a	heat shock protein 1A	4.63984
219144	NM_177337	Arl11	ADP-ribosylation factor-like 11; Derived by automated computational analysis using gene prediction method: Gnomon. Supporting evidence includes similarity to: 5 mRNAs, 30 ESTs, 4 Proteins, and 100% coverage by RNAseq alignments, including 1 sample with support for all introns	4.55874
13058	NM_007807	Cybb	cytochrome b-245, beta polypeptide; Derived by automated computational analysis using gene prediction method: Gnomon. Supporting evidence includes similarity to: 20 mRNAs, 357 ESTs, 13 Proteins, and 98% coverage by RNAseq alignments, including 2 samples with support for all introns	4.55344
13025	NM_007797,NM_001145801	Ctla2b	cytotoxic T lymphocyte-associated protein 2 beta	4.54147
15442	NM_152803	Hpse	heparanase	4.52964
65221	NM_023044	Slc15a3	solute carrier family 15, member 3	4.51495
246256	NM_144559	Fcgr4	Fc receptor, IgG, low affinity IV	4.48773
12267	NM_009779	C3ar1	complement component 3a receptor 1	4.48416
18173	NM_013612	Slc11a1	solute carrier family 11 (proton-coupled divalent metal ion transporters), member 1	4.44961
50706	NM_001198765,NM_001198766,NM_015784	Postn	periostin, osteoblast specific factor	4.43987
17972	NM_008677	Ncf4	neutrophil cytosolic factor 4	4.43719
12332	NM_001271395,NM_007599,NM_001042534,NM_001271415	Capg	capping protein (actin filament), gelsolin-like; Derived by automated computational analysis using gene prediction method: Gnomon. Supporting evidence includes similarity to: 1 mRNA, 168 ESTs, 8 Proteins, and 100% coverage by RNAseq alignments, including 7 samples with support for all introns	4.4333
15511	NM_010478	Hspa1b	heat shock protein 1B	4.38892
14710	NM_001038664,NM_001284393,NM_001284397,NM_023121	Gngt2	guanine nucleotide binding protein (G protein), gamma transducing activity polypeptide 2; Derived by automated computational analysis using gene prediction method: Gnomon. Supporting evidence includes similarity to: 2 mRNAs, 13 ESTs, 6 Proteins, and 96% coverage by RNAseq alignments, including 30 samples with support for all introns	4.2987
57294	NR_033727,NM_027015	Rps27	ribosomal protein S27	4.2751
12047	NM_007536	Bcl2a1d	B cell leukemia/lymphoma 2 related protein A1d	4.26636
17381	NM_008605	Mmp12	matrix metallopeptidase 12	4.26529
22352	NM_011701	Vim	vimentin	4.22665
12508	NM_007651	Cd53	CD53 antigen	4.22065
16913	NM_010724	Psmb8	proteasome (prosome, macropain) subunit, beta type 8 (large multifunctional peptidase 7); Derived by automated computational analysis using gene prediction method: Gnomon. Supporting evidence includes similarity to: 1 mRNA, 88 ESTs, 1 Protein, and 95% coverage by RNAseq alignments, including 31 samples with support for all introns	4.20527
11629	NM_019467	Aif1	allograft inflammatory factor 1; Derived by automated computational analysis using gene prediction method: Gnomon. Supporting evidence includes similarity to: 7 mRNAs, 29 ESTs, 11 Proteins, and 100% coverage by RNAseq alignments, including 3 samples with support for all introns	4.2015
16792	NM_010686	Laptm5	lysosomal-associated protein transmembrane 5	4.15799
20288	NM_031195,NM_001113326	Msr1	macrophage scavenger receptor 1	4.15787
58207	NM_021398	Slc43a3	solute carrier family 43, member 3; Derived by automated computational analysis using gene prediction method: Gnomon. Supporting evidence includes similarity to: 1 mRNA, 30 ESTs, 6 Proteins, and 99% coverage by RNAseq alignments, including 28 samples with support for all introns	4.12481
13033	NM_009983	Ctsd	cathepsin D	4.07879
69769	NM_027206	Tnfaip8l2	tumor necrosis factor, alpha-induced protein 8-like 2; Derived by automated computational analysis using gene prediction method: Gnomon. Supporting evidence includes similarity to: 1 mRNA, 33 ESTs, 12 Proteins, and 100% coverage by RNAseq alignments, including 28 samples with support for all introns	4.0198
15900	NM_008320,NM_001301811	Irf8	interferon regulatory factor 8	4.00319
11745	NM_013470	Anxa3	annexin A3; Derived by automated computational analysis using gene prediction method: Gnomon. Supporting evidence includes similarity to: 2 mRNAs, 115 ESTs, 7 Proteins, and 100% coverage by RNAseq alignments, including 15 samples with support for all introns	3.99431
246746	NM_145634,NM_001169153	Cd300lf	CD300 antigen like family member F	3.96166
12475	NM_009841	Cd14	CD14 antigen	3.94324
12268	NM_009780	C4b	complement component 4B (Chido blood group)	3.86983
233571	NM_183168	P2ry6	pyrimidinergic receptor P2Y, G-protein coupled, 6; Derived by automated computational analysis using gene prediction method: Gnomon. Supporting evidence includes similarity to: 17 ESTs, 16 Proteins, and 100% coverage by RNAseq alignments, including 19 samples with support for all introns	3.86351
12825	NM_009930	Col3a1	collagen, type III, alpha 1	3.85173
54445	NM_019449,NM_001161428	Unc93b1	unc-93 homolog B1 (C. elegans)	3.84771
259277	NM_008940	Klk8	kallikrein related-peptidase 8; Derived by automated computational analysis using gene prediction method: Gnomon. Supporting evidence includes similarity to: 2 mRNAs, 11 ESTs, 7 Proteins, and 100% coverage by RNAseq alignments, including 25 samples with support for all introns	3.84435
14824	NM_008175	Grn	granulin	3.83739
20375	NM_011355	Spi1	spleen focus forming virus (SFFV) proviral integration oncogene	3.81516
12010	NM_009735	B2m	beta-2 microglobulin	3.8073
212032	NM_001033245,NM_001206392,NM_001206391,NM_001206390	Hk3	hexokinase 3	3.79557
64138	NM_022325	Ctsz	cathepsin Z	3.75719
11520	NM_007408	Plin2	perilipin 2; Derived by automated computational analysis using gene prediction method: Gnomon. Supporting evidence includes similarity to: 8 mRNAs, 297 ESTs, 13 Proteins, and 100% coverage by RNAseq alignments, including 27 samples with support for all introns	3.7272
73690	NM_028608	Glipr1	GLI pathogenesis-related 1 (glioma)	3.72188
19288	NM_008987	Ptx3	pentraxin related gene	3.70132
72318	NM_028195	Cyth4	cytohesin 4	3.68909
66824	NM_023258	Pycard	PYD and CARD domain containing	3.68564
65972	NM_023065	Ifi30	interferon gamma inducible protein 30	3.67081
66102	NM_023158	Cxcl16	chemokine (C-X-C motif) ligand 16; Derived by automated computational analysis using gene prediction method: Gnomon. Supporting evidence includes similarity to: 1 mRNA, 58 ESTs, 2 Proteins, and 97% coverage by RNAseq alignments, including 23 samples with support for all introns	3.65241
15170	NM_013545,NM_001077705	Ptpn6	protein tyrosine phosphatase, non-receptor type 6	3.64623
20305	NM_009139	Ccl6	chemokine (C-C motif) ligand 6	3.64181
56193	NM_019549	Plek	pleckstrin	3.61843
11303	NM_013454	Abca1	ATP-binding cassette, sub-family A (ABC1), member 1; Derived by automated computational analysis using gene prediction method: Gnomon. Supporting evidence includes similarity to: 3 mRNAs, 122 ESTs, 6 Proteins, and 100% coverage by RNAseq alignments, including 22 samples with support for all introns	3.60638
16790	NM_008486	Anpep	alanyl (membrane) aminopeptidase	3.58297
13036	NM_007801	Ctsh	cathepsin H	3.57368
17060	NM_008528	Blnk	B cell linker	3.57301
26388	NM_011940,NM_008327	Ifi202b	interferon activated gene 202B	3.56629
21816	NM_001161715,NM_019984,NM_001161714	Tgm1	transglutaminase 1, K polypeptide; Derived by automated computational analysis using gene prediction method: Gnomon. Supporting evidence includes similarity to: 28 ESTs, 10 Proteins, and 100% coverage by RNAseq alignments, including 5 samples with support for all introns	3.54228
69550	NM_198095	Bst2	bone marrow stromal cell antigen 2	3.52
19354	NM_009008	Rac2	RAS-related C3 botulinum substrate 2	3.48495
107350	NR_102366	AW112010	expressed sequence AW112010	3.45483
11425	NM_007385	Apoc4	apolipoprotein C-IV	3.41517
100702	NM_194336	Gbp6	guanylate binding protein 6	3.4002
232201	NM_001037727,NM_001286610,NR_104483,NM_175476	Arhgap25	Rho GTPase activating protein 25	3.39119
12986	NM_001252651,NM_007782,NR_045561	Csf3r	colony stimulating factor 3 receptor (granulocyte)	3.3536
17096	NM_010747,NM_001111096	Lyn	Yamaguchi sarcoma viral (v-yes-1) oncogene homolog	3.33998
15446	NM_008278	Hpgd	hydroxyprostaglandin dehydrogenase 15 (NAD)	3.31417
18793	NM_011113	Plaur	plasminogen activator, urokinase receptor; Derived by automated computational analysis using gene prediction method: Gnomon. Supporting evidence includes similarity to: 8 mRNAs, 54 ESTs, 3 Proteins, and 93% coverage by RNAseq alignments, including 2 samples with support for all introns	3.29885
18602	NM_011061	Padi4	peptidyl arginine deiminase, type IV; Derived by automated computational analysis using gene prediction method: Gnomon. Supporting evidence includes similarity to: 1 mRNA, 24 ESTs, 1 Protein, and 100% coverage by RNAseq alignments, including 7 samples with support for all introns	3.27968
110006	NM_010368	Gusb	glucuronidase, beta; Derived by automated computational analysis using gene prediction method: Gnomon. Supporting evidence includes similarity to: 5 mRNAs, 260 ESTs, and 97% coverage by RNAseq alignments, including 30 samples with support for all introns	3.27223
171285	NM_134250	Havcr2	hepatitis A virus cellular receptor 2; Derived by automated computational analysis using gene prediction method: Gnomon. Supporting evidence includes similarity to: 2 ESTs, and 100% coverage by RNAseq alignments, including 4 samples with support for all introns	3.26274
217303	NM_170758	Cd300a	CD300A antigen; Derived by automated computational analysis using gene prediction method: Gnomon. Supporting evidence includes similarity to: 2 mRNAs, 26 ESTs, 3 Proteins, and 100% coverage by RNAseq alignments, including 27 samples with support for all introns	3.26232
13733	NM_010130	Emr1	EGF-like module containing, mucin-like, hormone receptor-like sequence 1; Derived by automated computational analysis using gene prediction method: Gnomon. Supporting evidence includes similarity to: 3 mRNAs, 147 ESTs, 4 Proteins, and 100% coverage by RNAseq alignments, including 16 samples with support for all introns	3.26104
17970	NM_010877	Ncf2	neutrophil cytosolic factor 2	3.25586
21391	NM_011539	Tbxas1	thromboxane A synthase 1, platelet; Derived by automated computational analysis using gene prediction method: Gnomon. Supporting evidence includes similarity to: 1 mRNA, 7 ESTs, and 100% coverage by RNAseq alignments, including 11 samples with support for all introns	3.25018
215900	NM_175449	Fam26f	family with sequence similarity 26, member F	3.24624
56743	NM_020044,NM_022964	Lat2	linker for activation of T cells family, member 2; Derived by automated computational analysis using gene prediction method: Gnomon. Supporting evidence includes similarity to: 40 ESTs, and 100% coverage by RNAseq alignments, including 15 samples with support for all introns	3.24187
104759	NM_178911	Pld4	phospholipase D family, member 4	3.23082
15368	NM_010442	Hmox1	heme oxygenase (decycling) 1	3.22751
24088	NM_011905	Tlr2	toll-like receptor 2	3.22018
15953	NM_001271676,NM_001271677,NM_008330	Ifi47	interferon gamma inducible protein 47	3.21058
16068	NM_010531	Il18bp	interleukin 18 binding protein; Derived by automated computational analysis using gene prediction method: Gnomon. Supporting evidence includes similarity to: 2 ESTs, 10 Proteins, and 100% coverage by RNAseq alignments, including 18 samples with support for all introns	3.20294
17084	NM_010745	Ly86	lymphocyte antigen 86	3.19233
21953	NM_009405	Tnni2	troponin I, skeletal, fast 2; Derived by automated computational analysis using gene prediction method: Gnomon. Supporting evidence includes similarity to: 3 mRNAs, 177 ESTs, 15 Proteins, and 100% coverage by RNAseq alignments, including 24 samples with support for all introns	3.17958
20293	NM_011331	Ccl12	chemokine (C-C motif) ligand 12	3.17759
12044	NM_009742	Bcl2a1a	B cell leukemia/lymphoma 2 related protein A1a	3.17382
21822	NM_011579	Tgtp1	T cell specific GTPase 1	3.16264
320484	NM_178785	Rasal3	RAS protein activator like 3	3.15981
14972	NM_001001892	H2-K1	histocompatibility 2, K1, K region; Derived by automated computational analysis using gene prediction method: Gnomon. Supporting evidence includes similarity to: 11 mRNAs, 271 ESTs, 39 Proteins, and 100% coverage by RNAseq alignments, including 31 samples with support for all introns	3.15661
74202	NM_001163256,NM_133754	Fblim1	filamin binding LIM protein 1; Derived by automated computational analysis using gene prediction method: Gnomon. Supporting evidence includes similarity to: 3 mRNAs, 160 ESTs, 6 Proteins, and 95% coverage by RNAseq alignments, including 18 samples with support for all introns	3.15083
217203	NM_144830	Tmem106a	transmembrane protein 106A	3.14858
64099	NM_001162500,NM_022321	Parvg	parvin, gamma	3.14228
17916	NM_053214	Myo1f	myosin IF	3.134
68588	NM_026778	Cthrc1	collagen triple helix repeat containing 1	3.11289
98365	NM_029612	Slamf9	SLAM family member 9	3.10626
20148	NM_011303,NM_001172424	Dhrs3	dehydrogenase/reductase (SDR family) member 3; Derived by automated computational analysis using gene prediction method: Gnomon. Supporting evidence includes similarity to: 3 mRNAs, 91 ESTs, 1 Protein, and 100% coverage by RNAseq alignments, including 29 samples with support for all introns	3.1005
67844	NM_026405	Rab32	RAB32, member RAS oncogene family	3.1002
70835	NM_133731	Prss22	protease, serine 22; Derived by automated computational analysis using gene prediction method: Gnomon. Supporting evidence includes similarity to: 4 mRNAs, 2 ESTs, 4 Proteins, and 100% coverage by RNAseq alignments, including 2 samples with support for all introns	3.09983
22228	NM_011671	Ucp2	uncoupling protein 2 (mitochondrial, proton carrier)	3.09549
27056	NM_001252382,NM_012057	Irf5	interferon regulatory factor 5	3.09082
100568459	NR_038088	Bc1	brain cytoplasmic RNA 1	3.0879
11867	NM_023142	Arpc1b	actin related protein 2/3 complex, subunit 1B	3.06929
17159	NM_010764	Man2b1	mannosidase 2, alpha B1	3.06897
12609	NM_007679	Cebpd	CCAAT/enhancer binding protein (C/EBP), delta	3.06758
20540	NM_011405,NM_001253679,NM_001253680	Slc7a7	solute carrier family 7 (cationic amino acid transporter, y+ system), member 7; Derived by automated computational analysis using gene prediction method: Gnomon. Supporting evidence includes similarity to: 29 ESTs, and 100% coverage by RNAseq alignments, including 7 samples with support for all introns	3.06212
15944	NM_008326	Irgm1	immunity-related GTPase family M member 1	3.05001
15212	NM_010422	Hexb	hexosaminidase B	3.03843
18301	NM_001287213,NM_008761,NM_001111073,NM_001287217	Fxyd5	FXYD domain-containing ion transport regulator 5	3.03349
217304	NM_199221	Cd300lb	CD300 antigen like family member B; Derived by automated computational analysis using gene prediction method: Gnomon. Supporting evidence includes similarity to: 3 mRNAs, 15 ESTs, and 61% coverage by RNAseq alignments, including 15 samples with support for all introns	3.02116
17079	NM_008533	Cd180	CD180 antigen; Derived by automated computational analysis using gene prediction method: Gnomon. Supporting evidence includes similarity to: 17 ESTs, and 100% coverage by RNAseq alignments, including 21 samples with support for all introns	3.01499
13032	NM_009982	Ctsc	cathepsin C	3.01199
11770	NM_024406	Fabp4	fatty acid binding protein 4, adipocyte	3.0067
15559	NM_008311	Htr2b	5-hydroxytryptamine (serotonin) receptor 2B; Derived by automated computational analysis using gene prediction method: Gnomon. Supporting evidence includes similarity to: 1 mRNA, 12 ESTs, 1 Protein, and 100% coverage by RNAseq alignments, including 2 samples with support for all introns	3.00065
105855	NM_153505	Nckap1l	NCK associated protein 1 like; Derived by automated computational analysis using gene prediction method: Gnomon. Supporting evidence includes similarity to: 2 mRNAs, 57 ESTs, 10 Proteins, and 100% coverage by RNAseq alignments, including 23 samples with support for all introns	2.99996
100037283	NM_001083938	Rnaset2a	ribonuclease T2A	2.97623
14469	NM_010260	Gbp2	guanylate binding protein 2	2.96974
16912	NM_013585	Psmb9	proteasome (prosome, macropain) subunit, beta type 9 (large multifunctional peptidase 2)	2.95369
12587	NM_019394	Mia	melanoma inhibitory activity; Derived by automated computational analysis using gene prediction method: Gnomon. Supporting evidence includes similarity to: 9 ESTs, and 100% coverage by RNAseq alignments, including 23 samples with support for all introns	2.94093
15211	NM_010421	Hexa	hexosaminidase A	2.94071
14980	NM_001267808	H2-L	histocompatibility 2, D region locus L	2.93692
170743	NM_001290758,NM_001290755,NM_001290756,NM_133211,NM_001290757	Tlr7	toll-like receptor 7 isoform a precursor	2.92761
16186	NM_013563	Il2rg	interleukin 2 receptor, gamma chain; Derived by automated computational analysis using gene prediction method: Gnomon. Supporting evidence includes similarity to: 1 mRNA, 184 ESTs, and 100% coverage by RNAseq alignments, including 24 samples with support for all introns	2.91847
19039	NM_011150	Lgals3bp	lectin, galactoside-binding, soluble, 3 binding protein; Derived by automated computational analysis using gene prediction method: Gnomon. Supporting evidence includes similarity to: 6 mRNAs, 211 ESTs, 5 Proteins, and 100% coverage by RNAseq alignments, including 31 samples with support for all introns	2.89835
11501	NM_001291066,NM_007403	Adam8	disintegrin and metalloproteinase domain-containing protein 8 precursor isoform 2 precursor	2.89264
14999	NM_010387	H2-DMb1	histocompatibility 2, class II, locus Mb1	2.8899
12505	NM_001039151,NM_001039150,NM_001177785,NM_001177787,NM_001177786,NM_009851	Cd44	CD44 antigen	2.87503
433375	NM_011804	Creg1	cellular repressor of E1A-stimulated genes 1; Derived by automated computational analysis using gene prediction method: Gnomon. Supporting evidence includes similarity to: 9 mRNAs, 68 ESTs, 4 Proteins, and 100% coverage by RNAseq alignments, including 31 samples with support for all introns	2.86607
110558	NM_001201460	H2-Q9	histocompatibility 2, Q region locus 9	2.86416
15894	NM_010493	Icam1	intercellular adhesion molecule 1	2.85958
13448	NM_010070,NM_001291799	Dok1	docking protein 1 isoform 2	2.85346
19264	NM_011210,NM_001268286,NM_001111316	Ptprc	protein tyrosine phosphatase, receptor type, C	2.84673
12606	NM_007678,NM_001287514	Cebpa	CCAAT/enhancer-binding protein alpha isoform d	2.84502
14129	NM_010186	Fcgr1	Fc receptor, IgG, high affinity I	2.83839
21803	NM_011577	Tgfb1	transforming growth factor, beta 1	2.83296
12524	NM_019388	Cd86	CD86 antigen	2.83134
100039796	NM_001145164	Tgtp2	T cell specific GTPase 2	2.82375
226652	NM_001005508	Arhgap30	Rho GTPase activating protein 30	2.82055
15000	NM_010388	H2-DMb2	histocompatibility 2, class II, locus Mb2	2.81399
69069	NM_001163616	1810011H11Rik	RIKEN cDNA 1810011H11 gene	2.81149
66240	NM_021487	Kcne1l	potassium voltage-gated channel, Isk-related family, member 1-like, pseudogene	2.80806
80719	NM_030691	Igsf6	immunoglobulin superfamily, member 6	2.78358
15015	NM_001143689	H2-Q4	histocompatibility 2, Q region locus 4; Derived by automated computational analysis using gene prediction method: Gnomon. Supporting evidence includes similarity to: 2 mRNAs, 1 EST, 190 Proteins, and 100% coverage by RNAseq alignments, including 30 samples with support for all introns	2.75048
232413	NM_177686	Clec12a	C-type lectin domain family 12, member a	2.72452
16419	NM_001145884,NM_010580	Itgb5	integrin beta 5	2.71516
20308	NM_011338	Ccl9	chemokine (C-C motif) ligand 9	2.71511
12983	NM_007780	Csf2rb	colony stimulating factor 2 receptor, beta, low-affinity (granulocyte-macrophage); Derived by automated computational analysis using gene prediction method: Gnomon. Supporting evidence includes similarity to: 1 mRNA, 315 ESTs, 1 Protein, and 98% coverage by RNAseq alignments, including 8 samples with support for all introns	2.71322
23880	NM_011815,NM_001278269	Fyb	FYN binding protein; Derived by automated computational analysis using gene prediction method: Gnomon. Supporting evidence includes similarity to: 2 mRNAs, 77 ESTs, 5 Proteins, and 98% coverage by RNAseq alignments, including 13 samples with support for all introns	2.71075
12702	NM_007707	Socs3	suppressor of cytokine signaling 3	2.70324
17087	NM_016923,NM_001159711	Ly96	lymphocyte antigen 96; Derived by automated computational analysis using gene prediction method: Gnomon. Supporting evidence includes similarity to: 5 mRNAs, 1 EST, 8 Proteins, and 100% coverage by RNAseq alignments, including 7 samples with support for all introns	2.69996
12483	NM_001043317,NR_102722,NM_009845,NR_102723	Cd22	CD22 antigen; Derived by automated computational analysis using gene prediction method: Gnomon. Supporting evidence includes similarity to: 1 mRNA, 22 ESTs, 3 Proteins, and 97% coverage by RNAseq alignments, including 3 samples with support for all introns	2.69497
17969	NR_104383,NM_001286037,NM_010876	Ncf1	neutrophil cytosolic factor 1	2.69299
21928	NM_009396	Tnfaip2	tumor necrosis factor, alpha-induced protein 2; Derived by automated computational analysis using gene prediction method: Gnomon. Supporting evidence includes similarity to: 6 mRNAs, 72 ESTs, and 100% coverage by RNAseq alignments, including 7 samples with support for all introns	2.68703
14964	NM_010380	H2-D1	histocompatibility 2, D region locus 1	2.6822
14744	NM_008152	Gpr65	G-protein coupled receptor 65	2.68105
70719	NM_001142701,NM_027521	Hmha1	histocompatibility (minor) HA-1	2.67407
100862247	NM_001270432	Gm21586	predicted gene, 21586; Derived by automated computational analysis using gene prediction method: Gnomon. Supporting evidence includes similarity to: 3 ESTs, 2 Proteins, and 100% coverage by RNAseq alignments, including 13 samples with support for all introns	2.67341
108101	NM_153795	Fermt3	fermitin family homolog 3 (Drosophila)	2.67096
14325	NM_010240	Ftl1	ferritin light chain 1	2.66773
12257	NM_009775	Tspo	translocator protein; Derived by automated computational analysis using gene prediction method: Gnomon. Supporting evidence includes similarity to: 20 mRNAs, 247 ESTs, 12 Proteins, and 100% coverage by RNAseq alignments, including 31 samples with support for all introns	2.66527
15163	NM_008225	Hcls1	hematopoietic cell specific Lyn substrate 1	2.66301
74748	NM_029084	Slamf8	SLAM family member 8	2.65812
12512	NM_001042580,NM_007653,NM_001282966	Cd63	CD63 antigen	2.65269
20716	NM_009252	Serpina3n	serine (or cysteine) peptidase inhibitor, clade A, member 3N	2.64811
14276	NM_001303231,NM_008035,NM_001303239	Folr2	folate receptor beta precursor	2.63868
20491	NM_001029841,NM_009192	Sla	src-like adaptor; Derived by automated computational analysis using gene prediction method: Gnomon. Supporting evidence includes similarity to: 4 mRNAs, 123 ESTs, 8 Proteins, and 96% coverage by RNAseq alignments, including 27 samples with support for all introns	2.61578
239743	NM_183390	Klhl6	kelch-like 6	2.61115
20963	NM_001198977,NM_011518	Syk	spleen tyrosine kinase	2.60688
18414	NM_011019	Osmr	oncostatin M receptor	2.60401
107321	NM_134152	Lpxn	leupaxin; Derived by automated computational analysis using gene prediction method: Gnomon. Supporting evidence includes similarity to: 1 mRNA, 26 ESTs, 9 Proteins, and 100% coverage by RNAseq alignments, including 5 samples with support for all introns	2.60387
80910	NM_030720	Gpr84	G protein-coupled receptor 84; Derived by automated computational analysis using gene prediction method: Gnomon. Supporting evidence includes similarity to: 11 ESTs, 7 Proteins, and 100% coverage by RNAseq alignments, including 6 samples with support for all introns	2.60163
80885	NM_030701	Niacr1	niacin receptor 1	2.59754
13685	NM_007918	Eif4ebp1	eukaryotic translation initiation factor 4E binding protein 1	2.59368
22287	NM_011681	Scgb1a1	secretoglobin, family 1A, member 1 (uteroglobin)	2.58922
16658	NM_010658	Mafb	v-maf musculoaponeurotic fibrosarcoma oncogene family, protein B (avian)	2.58273
13423	NM_010062	Dnase2a	deoxyribonuclease II alpha	2.57997
12971	NM_016669	Crym	crystallin, mu	2.57878
16985	NM_001271523,NM_001271510,NM_001271508,NM_001271509,NM_019391,NM_001136071	Lsp1	lymphocyte specific 1; Derived by automated computational analysis using gene prediction method: Gnomon. Supporting evidence includes similarity to: 2 mRNAs, 20 ESTs, 11 Proteins, and 100% coverage by RNAseq alignments, including 18 samples with support for all introns	2.57862
394435	NM_201410	Ugt1a6b	UDP glucuronosyltransferase 1 family, polypeptide A6B	2.56397
58203	NM_001139519,NM_021394	Zbp1	Z-DNA binding protein 1; Derived by automated computational analysis using gene prediction method: Gnomon. Supporting evidence includes similarity to: 30 ESTs, and 100% coverage by RNAseq alignments, including 16 samples with support for all introns	2.5638
12266	NM_009778	C3	complement component 3	2.56377
13601	NM_001252653,NM_007899	Ecm1	extracellular matrix protein 1	2.55987
12982	NM_009970	Csf2ra	colony stimulating factor 2 receptor, alpha, low-affinity (granulocyte-macrophage)	2.55475
11816	NM_009696	Apoe	apolipoprotein E; Derived by automated computational analysis using gene prediction method: Gnomon. Supporting evidence includes similarity to: 9 mRNAs, 808 ESTs, 8 Proteins, and 100% coverage by RNAseq alignments, including 31 samples with support for all introns	2.55268
16409	NM_001082960,NM_008401	Itgam	integrin alpha M	2.55184
16543	NM_175088	Mdfic	MyoD family inhibitor domain containing; Derived by automated computational analysis using gene prediction method: Gnomon. Supporting evidence includes similarity to: 9 mRNAs, 88 ESTs, 7 Proteins, and 100% coverage by RNAseq alignments, including 15 samples with support for all introns	2.53734
64136	NM_022324	Sdf2l1	stromal cell-derived factor 2-like 1	2.5281
68119	NM_024217	Cmtm3	CKLF-like MARVEL transmembrane domain containing 3; Derived by automated computational analysis using gene prediction method: Gnomon. Supporting evidence includes similarity to: 22 ESTs, and 100% coverage by RNAseq alignments, including 26 samples with support for all introns	2.51771
17112	NM_008536	Tm4sf1	transmembrane 4 superfamily member 1	2.51682
19253	NM_011206	Ptpn18	protein tyrosine phosphatase, non-receptor type 18	2.51367
68195	NM_026611	Rnaset2b	ribonuclease T2B	2.51119
14268	NM_001276413,NM_001276412,NM_001276411,NM_001276410,NM_001276408,NM_001276409,NM_010233	Fn1	fibronectin 1	2.50937
27060	NM_016921,NM_001136091,NM_001167784	Tcirg1	T cell, immune regulator 1, ATPase, H+ transporting, lysosomal V0 protein A3	2.50724
12768	NM_009912	Ccr1	chemokine (C-C motif) receptor 1	2.50271
27419	NM_013792	Naglu	alpha-N-acetylglucosaminidase (Sanfilippo disease IIIB)	2.50232
20208	NM_009117	Saa1	serum amyloid A 1; Derived by automated computational analysis using gene prediction method: Gnomon. Supporting evidence includes similarity to: 2 mRNAs, 19 ESTs, 12 Proteins, and 100% coverage by RNAseq alignments, including 2 samples with support for all introns	2.50007
13732	NM_010129,NM_001146346	Emp3	epithelial membrane protein 3	2.49916
11857	NM_007486,NM_001301303,NM_001301301,NM_001301305,NM_001301308,NM_001301309	Arhgdib	rho GDP-dissociation inhibitor 2 isoform 2	2.48719
74645	NM_001142952	Fam46c	family with sequence similarity 46, member C	2.48667
13030	NM_007798	Ctsb	cathepsin B	2.48598
15013	NM_010392	H2-Q2	histocompatibility 2, Q region locus 2; Derived by automated computational analysis using gene prediction method: Gnomon. Supporting evidence includes similarity to: 7 mRNAs, 4 ESTs, 181 Proteins, and 67% coverage by RNAseq alignments, including 19 samples with support for all introns	2.47892
13610	NM_010101	S1pr3	sphingosine-1-phosphate receptor 3	2.47372
233186	NM_145581,NM_001271019	Siglec5	sialic acid binding Ig-like lectin 5; Derived by automated computational analysis using gene prediction method: Gnomon. Supporting evidence includes similarity to: 28 ESTs, 7 Proteins, and 99% coverage by RNAseq alignments, including 7 samples with support for all introns	2.47263
74096	NM_001042489,NM_028752	Hvcn1	hydrogen voltage-gated channel 1	2.47232
226422	NM_144875	Rab7l1	RAB7, member RAS oncogene family-like 1; Derived by automated computational analysis using gene prediction method: Gnomon. Supporting evidence includes similarity to: 5 mRNAs, 49 ESTs, 10 Proteins, and 100% coverage by RNAseq alignments, including 31 samples with support for all introns	2.46883
19025	NM_008906,NM_001038492	Ctsa	cathepsin A	2.46657
54123	NM_001252600,NM_001252601,NM_016850	Irf7	interferon regulatory factor 7	2.46373
16952	NM_010730	Anxa1	annexin A1	2.46351
20200	NM_011313	S100a6	S100 calcium binding protein A6 (calcyclin)	2.45787
54486	NM_019455	Hpgds	hematopoietic prostaglandin D synthase; Derived by automated computational analysis using gene prediction method: Gnomon. Supporting evidence includes similarity to: 1 EST, and 100% coverage by RNAseq alignments, including 9 samples with support for all introns	2.44576
11813	NM_001277944	Apoc2	apolipoprotein C-II	2.44207
114584	NM_033444	Clic1	chloride intracellular channel 1	2.44048
100529082	NM_001199967	Gm11127	predicted gene 11127	2.43757
16155	NM_008349	Il10rb	interleukin 10 receptor, beta; Derived by automated computational analysis using gene prediction method: Gnomon. Supporting evidence includes similarity to: 10 mRNAs, 71 ESTs, and 96% coverage by RNAseq alignments, including 29 samples with support for all introns	2.42459
12490	NM_133654,NM_001111059	Cd34	CD34 antigen	2.42419
170706	NM_019432	Tmem37	transmembrane protein 37	2.42338
21354	NM_013683,NM_001161730	Tap1	transporter 1, ATP-binding cassette, sub-family B (MDR/TAP)	2.41816
16852	NM_008495	Lgals1	lectin, galactose binding, soluble 1	2.418
13039	NM_009984	Ctsl	cathepsin L; Derived by automated computational analysis using gene prediction method: Gnomon. Supporting evidence includes similarity to: 27 mRNAs, 1075 ESTs, 33 Proteins, and 100% coverage by RNAseq alignments, including 7 samples with support for all introns	2.41576
22324	NM_011691,NM_001163815,NM_001163816	Vav1	vav 1 oncogene	2.41308
14159	NM_010194	Fes	feline sarcoma oncogene; Derived by automated computational analysis using gene prediction method: Gnomon. Supporting evidence includes similarity to: 2 mRNAs, 66 ESTs, 12 Proteins, and 99% coverage by RNAseq alignments, including 6 samples with support for all introns	2.41165
21346	NM_178598	Tagln2	transgelin 2	2.41101
66058	NM_001098271,NM_025326	Tmem176a	transmembrane protein 176A	2.40748
16362	NM_001159396,NM_001159393,NM_008390	Irf1	interferon regulatory factor 1	2.40057
15162	NM_001172117	Hck	hemopoietic cell kinase	2.39815
74131	NM_028773	Sash3	SAM and SH3 domain containing 3; Derived by automated computational analysis using gene prediction method: Gnomon. Supporting evidence includes similarity to: 2 mRNAs, 72 ESTs, 7 Proteins, and 100% coverage by RNAseq alignments, including 21 samples with support for all introns	2.39342
626578	NM_001039646	Gbp10	guanylate-binding protein 10	2.38846
11746	NM_013471	Anxa4	annexin A4; Derived by automated computational analysis using gene prediction method: Gnomon. Supporting evidence includes similarity to: 21 ESTs, 1 Protein, and 97% coverage by RNAseq alignments, including 30 samples with support for all introns	2.38432
12978	NM_001037859	Csf1r	colony stimulating factor 1 receptor	2.38076
12862	NM_009943	Cox6a2	cytochrome c oxidase subunit VIa polypeptide 2	2.37814
22441	NM_001291748,NM_011725,NM_001291747	Xlr	X-linked lymphocyte-regulated protein PM1 isoform a	2.37709
20556	NM_011408	Slfn2	schlafen 2	2.37705
12493	NM_001290802,NM_001290804,NM_007645	Cd37	leukocyte antigen CD37 isoform 2	2.37481
12925	NM_007763	Crip1	cysteine-rich protein 1 (intestinal)	2.37398
16402	NM_010577	Itga5	integrin alpha 5 (fibronectin receptor alpha)	2.37117
14747	NM_008153	Cmklr1	chemokine-like receptor 1	2.36738
20195	NM_016740	S100a11	S100 calcium binding protein A11 (calgizzarin); Derived by automated computational analysis using gene prediction method: Gnomon. Supporting evidence includes similarity to: 7 mRNAs, 133 ESTs, 2 Proteins, and 100% coverage by RNAseq alignments, including 31 samples with support for all introns	2.36127
21815	NM_009372,NM_001164077,NM_001164076,NM_001164075,NM_001164074	Tgif1	TGFB-induced factor homeobox 1; Derived by automated computational analysis using gene prediction method: Gnomon. Supporting evidence includes similarity to: 3 mRNAs, 172 ESTs, 9 Proteins, and 100% coverage by RNAseq alignments, including 28 samples with support for all introns	2.35793
12767	NM_009911	Cxcr4	chemokine (C-X-C motif) receptor 4	2.35171
19703	NM_001164704,NM_023132	Renbp	renin binding protein; Derived by automated computational analysis using gene prediction method: Gnomon. Supporting evidence includes similarity to: 9 mRNAs, 55 ESTs, and 100% coverage by RNAseq alignments, including 19 samples with support for all introns	2.33694
18824	NM_019755	Plp2	proteolipid protein 2	2.33179
117167	NM_054098	Steap4	STEAP family member 4	2.33052
16331	NM_001110193,NM_001110192,NM_010566,NR_122078	Inpp5d	inositol polyphosphate-5-phosphatase D	2.3298
21897	NM_001276445,NM_030682	Tlr1	toll-like receptor 1; Derived by automated computational analysis using gene prediction method: Gnomon. Supporting evidence includes similarity to: 2 mRNAs, 37 ESTs, 60 Proteins, and 100% coverage by RNAseq alignments, including 24 samples with support for all introns	2.31625
13051	NM_009987	Cx3cr1	chemokine (C-X3-C motif) receptor 1	2.3158
12517	NM_007654,NM_001110320,NM_001110321,NM_001110322	Cd72	CD72 antigen	2.29989
230766	NM_182783	Fam167b	family with sequence similarity 167, member B	2.29862
21938	NM_011610	Tnfrsf1b	tumor necrosis factor receptor superfamily, member 1b	2.29026
21812	NM_009370	Tgfbr1	transforming growth factor, beta receptor I	2.2879
76408	NM_029600	Abcc3	ATP-binding cassette, sub-family C (CFTR/MRP), member 3; Derived by automated computational analysis using gene prediction method: Gnomon. Supporting evidence includes similarity to: 6 mRNAs, 51 ESTs, 7 Proteins, and 100% coverage by RNAseq alignments, including 1 sample with support for all introns	2.28109
212937	NM_145976,NM_001168615	Tifab	TRAF-interacting protein with forkhead-associated domain, family member B	2.28078
55932	NM_018734,NM_001289493,NM_001289492	Gbp3	guanylate-binding protein 4	2.28038
218203	NM_153789	Mylip	myosin regulatory light chain interacting protein	2.27779
102466888	NR_106201	Mir8099-2	microRNA mir-8099-2	2.27046
102465890	NR_106175	Mir8099-1	microRNA mir-8099-1	2.27046
328314	NR_046157	Gm5086	predicted gene 5086	2.26786
214854	NM_153408	Neurl3	neuralized homolog 3 homolog (Drosophila)	2.26565
27279	NM_001161746,NM_013749	Tnfrsf12a	tumor necrosis factor receptor superfamily, member 12a	2.26327
100041579	NM_001270431	Gm20878	predicted gene, 20878	2.26209
54519	NM_019456	Apbb1ip	amyloid beta (A4) precursor protein-binding, family B, member 1 interacting protein; Derived by automated computational analysis using gene prediction method: Gnomon. Supporting evidence includes similarity to: 4 mRNAs, 20 ESTs, and 100% coverage by RNAseq alignments, including 7 samples with support for all introns	2.25454
16970	NM_008511,NM_001281981,NM_001281980	Lrmp	lymphoid-restricted membrane protein	2.24536
380732	NM_001271373,NM_001271372,NR_073165,NM_001271374,NM_001033435,NM_001271375	Milr1	mast cell immunoglobulin like receptor 1	2.2415
74039	NM_001271412,NM_001271413,NM_001271411,NM_028728,NM_001271414	Nfam1	Nfat activating molecule with ITAM motif 1	2.24075
20229	NM_001291865,NM_009121	Sat1	diamine acetyltransferase 1 isoform 2	2.23651
94176	NM_033374	Dock2	dedicator of cyto-kinesis 2	2.23092
109032	NM_175397,NM_030194	Sp110	Sp110 nuclear body protein	2.22943
99543	NM_133859	Olfml3	olfactomedin-like 3	2.22806
232345	NM_175628	A2m	alpha-2-macroglobulin	2.22459
63986	NM_022024,NM_001290550,NM_001039192	Gmfg	glia maturation factor gamma isoform b	2.22322
11829	NM_009700	Aqp4	aquaporin 4; Derived by automated computational analysis using gene prediction method: Gnomon. Supporting evidence includes similarity to: 7 mRNAs, 110 ESTs, 9 Proteins, and 99% coverage by RNAseq alignments, including 18 samples with support for all introns	2.2222
67893	NM_026436	Tmem86a	transmembrane protein 86A	2.21856
12051	NM_033601	Bcl3	B cell leukemia/lymphoma 3	2.21833
68612	NM_026785	Ube2c	ubiquitin-conjugating enzyme E2C	2.21252
20296	NM_011333	Ccl2	chemokine (C-C motif) ligand 2	2.20685
279572	NM_205820	Tlr13	toll-like receptor 13; Derived by automated computational analysis using gene prediction method: Gnomon. Supporting evidence includes similarity to: 8 ESTs, and 100% coverage by RNAseq alignments, including 3 samples with support for all introns	2.20032
12984	NM_007781,NM_001287389	Csf2rb2	interleukin-3 receptor class 2 subunit beta isoform 2 precursor	2.1989
76737	NM_029720	Creld2	cysteine-rich with EGF-like domains 2	2.19628
105348	NM_027307,NM_001035122	Golm1	golgi membrane protein 1	2.19348
17318	NM_001290512,NM_010797,NM_001290506,NM_001290505,NM_001290504	Mid1	E3 ubiquitin-protein ligase Midline-1 isoform 3	2.19082
12527	NM_007657	Cd9	CD9 antigen	2.18878
68527	NM_026754,NM_001113558,NM_001165932	Ucma	upper zone of growth plate and cartilage matrix associated	2.18712
72512	NM_028261,NM_001289591,NM_001289592	Tmem173	stimulator of interferon genes protein isoform 3	2.18391
73149	NM_001204241,NM_153197	Clec4a3	C-type lectin domain family 4, member a3	2.17697
108052	NM_028122,NM_001171011,NM_001171010	Slc14a1	solute carrier family 14 (urea transporter), member 1	2.1769
20715	NM_009251	Serpina3g	serine (or cysteine) peptidase inhibitor, clade A, member 3G	2.1741
106512	NM_134116	Gpsm3	G-protein signalling modulator 3 (AGS3-like, C. elegans)	2.17342
15951	NM_008329	Ifi204	interferon activated gene 204; Derived by automated computational analysis using gene prediction method: Gnomon. Supporting evidence includes similarity to: 2 mRNAs, 22 ESTs, 10 Proteins, and 81% coverage by RNAseq alignments, including 8 samples with support for all introns	2.17304
14998	NM_010386	H2-DMa	histocompatibility 2, class II, locus DMa; Derived by automated computational analysis using gene prediction method: Gnomon. Supporting evidence includes similarity to: 28 mRNAs, 71 ESTs, 14 Proteins, and 100% coverage by RNAseq alignments, including 15 samples with support for all introns	2.16804
226421	NM_145509	5430435G22Rik	RIKEN cDNA 5430435G22 gene; Derived by automated computational analysis using gene prediction method: Gnomon. Supporting evidence includes similarity to: 1 mRNA, 46 ESTs, and 90% coverage by RNAseq alignments, including 6 samples with support for all introns	2.16767
17474	NM_010819,NM_001163161	Clec4d	C-type lectin domain family 4, member d	2.16418
19128	NM_011173	Pros1	protein S (alpha)	2.15833
15019	NM_023124	H2-Q8	histocompatibility 2, Q region locus 8	2.15821
14419	NM_010253	Gal	galanin	2.15815
14191	NM_010208	Fgr	Gardner-Rasheed feline sarcoma viral (Fgr) oncogene homolog; Derived by automated computational analysis using gene prediction method: Gnomon. Supporting evidence includes similarity to: 65 ESTs, 14 Proteins, and 100% coverage by RNAseq alignments, including 8 samples with support for all introns	2.15338
100043636	NR_015519	AI662270	expressed sequence AI662270	2.15123
192654	NM_133792	Pla2g15	phospholipase A2, group XV; Derived by automated computational analysis using gene prediction method: Gnomon. Supporting evidence includes similarity to: 30 mRNAs, 272 ESTs, and 100% coverage by RNAseq alignments, including 28 samples with support for all introns	2.14992
16154	NM_008348	Il10ra	interleukin 10 receptor, alpha	2.14743
26362	NM_001190975,NM_001190974,NM_009465	Axl	AXL receptor tyrosine kinase	2.14681
20652	NM_009230	Soat1	sterol O-acyltransferase 1; Derived by automated computational analysis using gene prediction method: Gnomon. Supporting evidence includes similarity to: 6 mRNAs, 165 ESTs, 6 Proteins, and 99% coverage by RNAseq alignments, including 24 samples with support for all introns	2.14514
231507	NM_139198	Plac8	placenta-specific 8	2.14195
100039206	NM_001200006	Mup17	major urinary protein 17	2.13977
100043424	NR_028589,NR_028590,NR_028591	Gm14005	predicted gene 14005	2.13791
22376	NM_009515	Was	Wiskott-Aldrich syndrome homolog (human)	2.13745
16988	NM_010734	Lst1	leukocyte specific transcript 1	2.13583
15507	NM_013560	Hspb1	heat shock protein 1	2.1332
24055	NM_011893,NM_001145858,NM_001145859	Sh3bp2	SH3-domain binding protein 2; Derived by automated computational analysis using gene prediction method: Gnomon. Supporting evidence includes similarity to: 93 ESTs, 8 Proteins, and 100% coverage by RNAseq alignments, including 18 samples with support for all introns	2.13271
58809	NM_201239,NM_021472	Rnase4	ribonuclease, RNase A family 4	2.13132
14676	NM_010304	Gna15	guanine nucleotide binding protein, alpha 15	2.1313
574402	NM_001025381	Gpr17	G protein-coupled receptor 17	2.12575
19038	NM_008908	Ppic	peptidylprolyl isomerase C	2.12513
19124	NM_011171	Procr	protein C receptor, endothelial	2.12459
69812	NR_026688	Abhd11os	abhydrolase domain containing 11, opposite strand	2.11086
67220	NM_023320	Plekho1	pleckstrin homology domain containing, family O member 1	2.10677
12489	NM_021293,NM_001111058	Cd33	CD33 antigen	2.10476
319997	NM_177055	A630001G21Rik	RIKEN cDNA A630001G21 gene	2.1005
16822	NM_010696	Lcp2	lymphocyte cytosolic protein 2	2.0992
269823	NM_173006	Pon3	paraoxonase 3	2.09102
22320	NM_016794	Vamp8	vesicle-associated membrane protein 8	2.08887
80837	NM_023275	Rhoj	ras homolog gene family, member J	2.08699
52150	NM_001033525	Kcnk6	potassium inwardly-rectifying channel, subfamily K, member 6	2.08235
18733	NM_011095	Pirb	Derived by automated computational analysis using gene prediction method: Gnomon. Supporting evidence includes similarity to: 1 mRNA, 24 ESTs, 27 Proteins, and 93% coverage by RNAseq alignments	2.08233
68662	NM_054037,NM_170727	Scgb3a1	secretoglobin, family 3A, member 1	2.0788
17472	NM_008620,NM_001256005	Gbp4	guanylate binding protein 4; Derived by automated computational analysis using gene prediction method: Gnomon. Supporting evidence includes similarity to: 7 ESTs, 5 Proteins, and 100% coverage by RNAseq alignments, including 5 samples with support for all introns	2.07748
15365	NR_037996	Hmga2-ps1	high mobility group AT-hook 2, pseudogene 1	2.0774
12406	NM_001111043,NM_009825,NM_001285776,NM_001111044	Serpinh1	serine (or cysteine) peptidase inhibitor, clade H, member 1	2.07628
23845	NM_001038604,NM_021364	Clec5a	C-type lectin domain family 5, member a	2.07611
21345	NM_011526	Tagln	transgelin	2.07443
22226	NM_021290	Ucn	urocortin	2.07157
21937	NM_011609	Tnfrsf1a	tumor necrosis factor receptor superfamily, member 1a	2.06999
223433	NM_001242423,NM_001242424,NM_198301	Fam105a	family with sequence similarity 105, member A	2.06693
107373	NM_026640	Fam111a	family with sequence similarity 111, member A	2.06641
320207	NM_177320	Pik3r5	phosphoinositide-3-kinase, regulatory subunit 5, p101; Derived by automated computational analysis using gene prediction method: Gnomon. Supporting evidence includes similarity to: 6 mRNAs, 92 ESTs, 7 Proteins, and 100% coverage by RNAseq alignments, including 7 samples with support for all introns	2.06377
22778	NM_009578,NM_001301866,NM_001301865,NM_001025597,NM_001301863,NM_001301868	Ikzf1	DNA-binding protein Ikaros isoform c	2.06289
56857	NM_020258,NM_001145960	Slc37a2	solute carrier family 37 (glycerol-3-phosphate transporter), member 2	2.05756
383619	NM_001013779	Aim2	absent in melanoma 2; Derived by automated computational analysis using gene prediction method: Gnomon. Supporting evidence includes similarity to: 1 mRNA, 4 ESTs, 2 Proteins, and 90% coverage by RNAseq alignments, including 5 samples with support for all introns	2.05738
14663	NM_008134,NM_001289587	Glycam1	glycosylation-dependent cell adhesion molecule 1 isoform 1 precursor	2.05723
65963	NM_001286652,NM_001286651,NM_001164208,NM_001164209,NR_104575,NM_023056,NM_001164207	Tmem176b	transmembrane protein 176B	2.05172
69537	NM_027109,NM_001172154	Dnase1l1	deoxyribonuclease 1-like 1	2.05153
16007	NM_010516	Cyr61	cysteine rich protein 61	2.05124
50498	NM_015766	Ebi3	Epstein-Barr virus induced gene 3; Derived by automated computational analysis using gene prediction method: Gnomon. Supporting evidence includes similarity to: 39 ESTs, and 100% coverage by RNAseq alignments, including 20 samples with support for all introns	2.04794
667277	NM_001113356	C1rb	complement component 1, r subcomponent B	2.0459
15109	NM_010401	Hal	histidine ammonia lyase	2.0458
633640	NM_001039244,NM_001177666	Gm7120	predicted gene 7120	2.04533
74048	NM_028732,NM_001159572	4632428N05Rik	RIKEN cDNA 4632428N05 gene	2.04328
224109	NM_146069	Nrros	negative regulator of reactive oxygen species; Derived by automated computational analysis using gene prediction method: Gnomon. Supporting evidence includes similarity to: 1 mRNA, 141 ESTs, 4 Proteins, and 100% coverage by RNAseq alignments, including 23 samples with support for all introns	2.03746
72042	NM_028071	Cotl1	coactosin-like 1 (Dictyostelium)	2.03745
74840	NM_029103	Manf	mesencephalic astrocyte-derived neurotrophic factor	2.03681
18787	NM_008871	Serpine1	serine (or cysteine) peptidase inhibitor, clade E, member 1	2.03626
235505	NM_153098	Cd109	CD109 antigen	2.03449
52855	NM_001302682,NM_001302683,NM_001302681,NM_001302677,NM_001302676,NM_001302675,NM_001113474,NM_178611	Lair1	leukocyte-associated immunoglobulin-like receptor 1 isoform h	2.0322
14230	NM_010221,NM_001163481	Fkbp10	FK506 binding protein 10	2.0308
15277	NM_013820	Hk2	hexokinase 2	2.0295
100038882	NM_015783	Isg15	ISG15 ubiquitin-like modifier	2.02521
14537	NM_010265,NM_173442,NM_001136484	Gcnt1	glucosaminyl (N-acetyl) transferase 1, core 2	2.02487
218454	NM_172589	Lhfpl2	lipoma HMGIC fusion partner-like 2	2.02291
58223	NM_021412,NM_001164197	Mmp19	matrix metallopeptidase 19	2.02268
23890	NM_011823	Gpr34	G protein-coupled receptor 34	2.01979
14187	NM_008012	Akr1b8	aldo-keto reductase family 1, member B8	2.01747
17001	NM_008521	Ltc4s	leukotriene C4 synthase	2.01508
20393	NM_001161845,NM_001161847,NM_001161850,NM_001161849,NM_001161848,NM_011361	Sgk1	serum/glucocorticoid regulated kinase 1	2.01476
384009	NM_027450	Glipr2	GLI pathogenesis-related 2	2.0145
104816	NM_001081169	Aspg	asparaginase homolog (S. cerevisiae)	2.01421
18826	NM_008879,NM_001247984	Lcp1	lymphocyte cytosolic protein 1; Derived by automated computational analysis using gene prediction method: Gnomon. Supporting evidence includes similarity to: 23 mRNAs, 809 ESTs, 16 Proteins, and 100% coverage by RNAseq alignments, including 10 samples with support for all introns	2.00966
19073	NM_011157	Srgn	serglycin; Derived by automated computational analysis using gene prediction method: Gnomon. Supporting evidence includes similarity to: 9 mRNAs, 193 ESTs, 3 Proteins, and 100% coverage by RNAseq alignments, including 24 samples with support for all introns	2.00783
67888	NM_026433	Tmem100	transmembrane protein 100	2.00233
78174	NM_030052	Cox7b2	cytochrome c oxidase subunit VIIb2	2.00128
12608	NM_001287738	Cebpb	CCAAT/enhancer-binding protein beta isoform b	2.00023
12842	NM_007742	Col1a1	collagen, type I, alpha 1	1.99876
76281	NM_029564	Tax1bp3	Tax1 (human T cell leukemia virus type I) binding protein 3	1.97364
245195	NM_181596	Retnlg	resistin like gamma	1.9712
69146	NM_026960	Gsdmd	gasdermin D; Derived by automated computational analysis using gene prediction method: Gnomon. Supporting evidence includes similarity to: 126 ESTs, and 100% coverage by RNAseq alignments, including 27 samples with support for all introns	1.96691
667803	NM_001271005	C920025E04Rik	RIKEN cDNA C920025E04 gene; Derived by automated computational analysis using gene prediction method: Gnomon. Supporting evidence includes similarity to: 2 ESTs, 11 Proteins, and 100% coverage by RNAseq alignments, including 10 samples with support for all introns	1.95082
12111	NM_007542	Bgn	biglycan; Derived by automated computational analysis using gene prediction method: Gnomon. Supporting evidence includes similarity to: 2 mRNAs, 280 ESTs, 22 Proteins, and 100% coverage by RNAseq alignments, including 28 samples with support for all introns	1.94251
18150	NM_008723	Npm3	nucleoplasmin 3	1.93232
16803	NM_008489	Lbp	lipopolysaccharide binding protein	1.93051
17095	NM_008535	Lyl1	lymphoblastomic leukemia 1; Derived by automated computational analysis using gene prediction method: Gnomon. Supporting evidence includes similarity to: 4 mRNAs, 39 ESTs, 6 Proteins, and 100% coverage by RNAseq alignments, including 28 samples with support for all introns	1.9251
140792	NM_130449	Colec12	collectin sub-family member 12; Derived by automated computational analysis using gene prediction method: Gnomon. Supporting evidence includes similarity to: 1 mRNA, 37 ESTs, and 93% coverage by RNAseq alignments, including 13 samples with support for all introns	1.92219
21925	NM_009394	Tnnc2	troponin C2, fast	1.90488
68895	NM_026864	Rasl11a	RAS-like, family 11, member A	1.90484
14281	NM_010234	Fos	FBJ osteosarcoma oncogene	1.89754
14778	NM_008161	Gpx3	glutathione peroxidase 3	1.89683
21957	NM_001163669,NM_001163668,NM_001163670,NM_011620,NM_001163667,NM_001163666,NM_001163665,NM_001163664	Tnnt3	troponin T3, skeletal, fast	1.8952
56437	NM_019662	Rrad	Ras-related associated with diabetes	1.89311
235312	NM_001040631,NM_001040632,NM_001190319	C1qtnf5	C1q and tumor necrosis factor related protein 5	1.88499
13730	NM_001288627,NM_010128,NM_001288628	Emp1	epithelial membrane protein 1 isoform a	1.87236
93694	NM_053109	Clec2d	C-type lectin domain family 2, member d; Derived by automated computational analysis using gene prediction method: Gnomon. Supporting evidence includes similarity to: 16 ESTs, 5 Proteins, and 100% coverage by RNAseq alignments, including 25 samples with support for all introns	1.86917
15122	NM_008218	Hba-a1	hemoglobin alpha, adult chain 1	1.86604
29817	NM_001159518,NM_008048	Igfbp7	insulin-like growth factor binding protein 7	1.86541
102545	NM_133978,NM_001252479	Cmtm7	CKLF-like MARVEL transmembrane domain containing 7	1.86308
66141	NM_025378	Ifitm3	interferon induced transmembrane protein 3	1.85649
17901	NM_001113387,NM_021285	Myl1	myosin, light polypeptide 1; Derived by automated computational analysis using gene prediction method: Gnomon. Supporting evidence includes similarity to: 31 ESTs, 16 Proteins, and 97% coverage by RNAseq alignments, including 12 samples with support for all introns	1.85229
21923	NM_011607	Tnc	tenascin C; Derived by automated computational analysis using gene prediction method: Gnomon. Supporting evidence includes similarity to: 4 mRNAs, 249 ESTs, 2 Proteins, and 100% coverage by RNAseq alignments, including 20 samples with support for all introns	1.84471
102644	NM_178644	Oaf	OAF homolog (Drosophila)	1.83082
57875	NM_020581	Angptl4	angiopoietin-like 4	1.82558
17907	NM_016754	Mylpf	myosin light chain, phosphorylatable, fast skeletal muscle; Derived by automated computational analysis using gene prediction method: Gnomon. Supporting evidence includes similarity to: 1 mRNA, 88 ESTs, 5 Proteins, and 100% coverage by RNAseq alignments, including 21 samples with support for all introns	1.81029
19659	NM_011254	Rbp1	retinol binding protein 1, cellular	1.80832
192187	NM_138672	Stab1	stabilin 1	1.80206
15903	NM_008321	Id3	inhibitor of DNA binding 3	1.80134
16188	NM_008369	Il3ra	interleukin 3 receptor, alpha chain; Derived by automated computational analysis using gene prediction method: Gnomon. Supporting evidence includes similarity to: 13 ESTs, and 100% coverage by RNAseq alignments, including 16 samples with support for all introns	1.79889
18008	NM_016701	Nes	nestin	1.79875
19782	NR_001460	Rmrp	RNA component of mitochondrial RNAase P	1.78643
12362	NM_009807	Casp1	caspase 1	1.78435
67951	NM_026473	Tubb6	tubulin, beta 6 class V	1.77327
15200	NM_010415	Hbegf	heparin-binding EGF-like growth factor	1.75391
69386	NM_153173	Hist1h4h	histone cluster 1, H4h	1.74751
16181	NM_001159562,NM_001039701,NM_031167	Il1rn	interleukin 1 receptor antagonist; Derived by automated computational analysis using gene prediction method: Gnomon. Supporting evidence includes similarity to: 133 ESTs, 1 Protein, and 100% coverage by RNAseq alignments, including 2 samples with support for all introns	1.74529
12491	NM_001159558,NM_007643,NM_001159555,NM_001159556,NM_001159557	Cd36	CD36 antigen	1.74487
668218	NM_001270537	Bin2	bridging integrator 2; Derived by automated computational analysis using gene prediction method: Gnomon. Supporting evidence includes similarity to: 5 ESTs, and 98% coverage by RNAseq alignments, including 18 samples with support for all introns	1.74277
12363	NM_007609	Casp4	caspase 4, apoptosis-related cysteine peptidase; Derived by automated computational analysis using gene prediction method: Gnomon. Supporting evidence includes similarity to: 1 mRNA, 40 ESTs, 9 Proteins, and 99% coverage by RNAseq alignments, including 13 samples with support for all introns	1.72523
68794	NM_001081185	Flnc	filamin C, gamma	1.725
20209	NM_011314	Saa2	serum amyloid A 2; Derived by automated computational analysis using gene prediction method: Gnomon. Supporting evidence includes similarity to: 2 mRNAs, 9 ESTs, 12 Proteins, and 100% coverage by RNAseq alignments, including 4 samples with support for all introns	1.71802
18438	NM_011026	P2rx4	purinergic receptor P2X, ligand-gated ion channel 4; Derived by automated computational analysis using gene prediction method: Gnomon. Supporting evidence includes similarity to: 9 mRNAs, 114 ESTs, 2 Proteins, and 100% coverage by RNAseq alignments, including 29 samples with support for all introns	1.71239
16477	NM_008416	Junb	jun B proto-oncogene	1.69409
20202	NM_009114,NM_001281852	S100a9	S100 calcium binding protein A9 (calgranulin B)	1.69349
56312	NM_019738	Nupr1	nuclear protein transcription regulator 1	1.68202
17022	NM_008524	Lum	lumican	1.67437
17390	NM_008610	Mmp2	matrix metallopeptidase 2; Derived by automated computational analysis using gene prediction method: Gnomon. Supporting evidence includes similarity to: 60 mRNAs, 308 ESTs, 1 Protein, and 100% coverage by RNAseq alignments, including 16 samples with support for all introns	1.67156
17133	NM_010755	Maff	v-maf musculoaponeurotic fibrosarcoma oncogene family, protein F (avian); Derived by automated computational analysis using gene prediction method: Gnomon. Supporting evidence includes similarity to: 25 ESTs, 14 Proteins, and 100% coverage by RNAseq alignments, including 11 samples with support for all introns	1.66634
12843	NM_007743	Col1a2	collagen, type I, alpha 2	1.65869
78896	NM_024283	1500015O10Rik	RIKEN cDNA 1500015O10 gene	1.64958
20201	NM_013650	S100a8	S100 calcium binding protein A8 (calgranulin A)	1.64774
11459	NM_009606,NM_001272041	Acta1	actin, alpha 1, skeletal muscle	1.63766
56693	NM_019922	Crtap	cartilage associated protein	1.63032
217333	NM_001205081,NM_172570	Trim47	tripartite motif-containing 47	1.62772
100504309	NR_045265	Toporsos	topoisomerase I binding, arginine/serine-rich, opposite strand	1.62326
12258	NM_009776	Serping1	serine (or cysteine) peptidase inhibitor, clade G, member 1	1.61664
17000	NM_010736	Ltbr	lymphotoxin B receptor	1.61441
16859	NM_001159301,NM_010708	Lgals9	lectin, galactose binding, soluble 9	1.59312
56615	NM_019946	Mgst1	microsomal glutathione S-transferase 1	1.59279
109222	NM_001164763	Rarres1	retinoic acid receptor responder (tazarotene induced) 1	1.59256
12628	NM_009888	Cfh	complement component factor h	1.59253
12798	NM_007725	Cnn2	calponin 2	1.59177
56791	NM_019949	Ube2l6	ubiquitin-conjugating enzyme E2L 6	1.59113
17183	NM_001252563,NM_013592	Matn4	matrilin 4; Derived by automated computational analysis using gene prediction method: Gnomon. Supporting evidence includes similarity to: 1 mRNA, 45 ESTs, and 100% coverage by RNAseq alignments, including 14 samples with support for all introns	1.58372
17869	NM_001177354,NM_010849	Myc	myelocytomatosis oncogene	1.56576
101488143	NM_008220	Hbb-bt	hemoglobin, beta adult t chain	1.56239
80876	NM_030694	Ifitm2	interferon induced transmembrane protein 2	1.56117
216161	NM_183426	Sbno2	strawberry notch homolog 2 (Drosophila); Derived by automated computational analysis using gene prediction method: Gnomon. Supporting evidence includes similarity to: 4 mRNAs, 68 ESTs, 8 Proteins, and 97% coverage by RNAseq alignments, including 13 samples with support for all introns	1.56056
15936	NM_010499	Ier2	immediate early response 2	1.55701
13024	NM_007796,NM_001145799	Ctla2a	cytotoxic T lymphocyte-associated protein 2 alpha	1.55259
230752	NM_172145	Eva1b	eva-1 homolog B (C. elegans); Derived by automated computational analysis using gene prediction method: Gnomon. Supporting evidence includes similarity to: 1 mRNA, 43 ESTs, 2 Proteins, and 99% coverage by RNAseq alignments, including 28 samples with support for all introns	1.55073
211770	NM_144549	Trib1	tribbles homolog 1 (Drosophila)	1.54859
15901	NM_010495	Id1	inhibitor of DNA binding 1; Derived by automated computational analysis using gene prediction method: Gnomon. Supporting evidence includes similarity to: 2 mRNAs, 77 ESTs, 2 Proteins, and 100% coverage by RNAseq alignments	1.54782
12409	NM_007621	Cbr2	carbonyl reductase 2; Derived by automated computational analysis using gene prediction method: Gnomon. Supporting evidence includes similarity to: 32 ESTs, and 100% coverage by RNAseq alignments, including 17 samples with support for all introns	1.54776
100861531	NR_046233	.	.	1.54518
15959	NM_010501	Ifit3	interferon-induced protein with tetratricopeptide repeats 3	1.54455
75823	NM_029455	Fam227b	family with sequence similarity 227, member B; Derived by automated computational analysis using gene prediction method: Gnomon. Supporting evidence includes similarity to: 1 mRNA, 3 ESTs, 1 Protein, and 100% coverage by RNAseq alignments, including 1 sample with support for all introns	1.54376
66212	NM_024171	Sec61b	Sec61 beta subunit	1.54072
14955	NR_001592	H19	H19, imprinted maternally expressed transcript	1.54019
16948	NM_010728,NM_001286182,NM_001286181	Lox	lysyl oxidase	1.53563
78388	NM_080638	Mvp	major vault protein	1.53465
56358	NM_019877	Copz2	coatomer protein complex, subunit zeta 2	1.53006
14284	NM_008037	Fosl2	fos-like antigen 2	1.52595
