# Supplementary material for: Exposure to an enriched environment modulates the synaptic vesicle cycle in a mouse spinal cord injury model
Source: Sci Rep. 2024 May 25;14:11946. doi: 10.1038/s41598-024-62112-0 (PMC11126684; doi:10.1038/s41598-024-62112-0)
Supplement: Supplementary file 3 — Supplementary Table 3. [file 41598_2024_62112_MOESM3_ESM.xlsx]

## Sheet: Sheet1
Supplementary Table 3. Raw data for 128 differentially expressed genes.
Gene_ID	Transcript_ID	Gene_Symbol	Gene_Description	2wkSCI/Sham.fc
11808	NM_007468	Apoa4	apolipoprotein A-IV	-1.50175
11846	NM_007482	Arg1	arginase, liver	-1.513
11720	NM_133653	Mat1a	methionine adenosyltransferase I, alpha	-1.51709
234724	NM_146214	Tat	tyrosine aminotransferase	-1.51919
16589	NM_010633	Uhmk1	U2AF homology motif (UHM) kinase 1; Derived by automated computational analysis using gene prediction method: Gnomon. Supporting evidence includes similarity to: 2 mRNAs, 2 ESTs, 3 Proteins, and 99% coverage by RNAseq alignments, including 22 samples with support for all introns	-1.52154
22238	NM_009467	Ugt2b5	UDP glucuronosyltransferase 2 family, polypeptide B5	-1.52284
20211	NM_011316	Saa4	serum amyloid A 4	-1.52493
59083	NM_021564,NM_001083905,NM_001083904	Fetub	fetuin beta; Derived by automated computational analysis using gene prediction method: Gnomon. Supporting evidence includes similarity to: 3 mRNAs, 73 ESTs, 6 Proteins, and 100% coverage by RNAseq alignments, including 17 samples with support for all introns	-1.52944
230235	NM_001142965	Frrs1l	ferric-chelate reductase 1 like	-1.53352
104245	NM_148931,NM_001146013	Slc6a5	solute carrier family 6 (neurotransmitter transporter, glycine), member 5	-1.53354
13101	NM_010005	Cyp2d10	cytochrome P450, family 2, subfamily d, polypeptide 10; Derived by automated computational analysis using gene prediction method: Gnomon. Supporting evidence includes similarity to: 101 ESTs, and 100% coverage by RNAseq alignments, including 7 samples with support for all introns	-1.53821
100038353	NR_045879	Gm10532	predicted gene 10532	-1.54308
66107	NM_183249	1100001G20Rik	RIKEN cDNA 1100001G20 gene	-1.54348
13909	NM_144511,NM_001159415	Ces3b	carboxylesterase 3B	-1.54519
15007	NM_010391	H2-Q10	histocompatibility 2, Q region locus 10; Derived by automated computational analysis using gene prediction method: Gnomon. Supporting evidence includes similarity to: 2 mRNAs, 14 ESTs, 2 Proteins, and 100% coverage by RNAseq alignments, including 21 samples with support for all introns	-1.55211
17195	NM_010776	Mbl2	mannose-binding lectin (protein C) 2	-1.55972
213760	NM_001163624,NM_001163623,NM_001163622,NM_145984	Prepl	prolyl endopeptidase-like; Derived by automated computational analysis using gene prediction method: Gnomon. Supporting evidence includes similarity to: 7 mRNAs, 297 ESTs, 10 Proteins, and 100% coverage by RNAseq alignments, including 18 samples with support for all introns	-1.57939
18616	NM_008817	Peg3	paternally expressed 3	-1.59862
231691	NM_145565	Sds	serine dehydratase; Derived by automated computational analysis using gene prediction method: Gnomon. Supporting evidence includes similarity to: 28 ESTs, 11 Proteins, and 100% coverage by RNAseq alignments, including 5 samples with support for all introns	-1.60327
16519	NM_008426	Kcnj3	potassium inwardly-rectifying channel, subfamily J, member 3; Derived by automated computational analysis using gene prediction method: Gnomon. Supporting evidence includes similarity to: 7 mRNAs, 37 ESTs, 26 Proteins, and 100% coverage by RNAseq alignments, including 11 samples with support for all introns	-1.62266
14734	NM_016697	Gpc3	glypican 3	-1.62361
94214	NM_052994	Spock2	sparc/osteonectin, cwcv and kazal-like domains proteoglycan 2; Derived by automated computational analysis using gene prediction method: Gnomon. Supporting evidence includes similarity to: 129 ESTs, 1 Protein, and 99% coverage by RNAseq alignments, including 9 samples with support for all introns	-1.62566
75209	NM_029210	Sv2c	synaptic vesicle glycoprotein 2c	-1.64726
15439	NM_017370	Hp	haptoglobin	-1.65187
20342	NM_019414	Selenbp2	selenium binding protein 2	-1.65357
13429	NM_010065,NR_125959,NM_001301737	Dnm1	dynamin-1 isoform 2	-1.65697
100041581	NM_001099323	Zkscan16	zinc finger with KRAB and SCAN domains 16; Derived by automated computational analysis using gene prediction method: Gnomon. Supporting evidence includes similarity to: 8 ESTs, 9 Proteins, and 97% coverage by RNAseq alignments, including 8 samples with support for all introns	-1.66516
18798	NM_013829	Plcb4	phospholipase C, beta 4; Derived by automated computational analysis using gene prediction method: Gnomon. Supporting evidence includes similarity to: 5 mRNAs, 80 ESTs, and 100% coverage by RNAseq alignments, including 2 samples with support for all introns	-1.6661
56216	NM_024414	Stx1b	syntaxin 1B	-1.69116
11287	NM_007376	Pzp	pregnancy zone protein	-1.69253
22262	NM_009474	Uox	urate oxidase	-1.69633
17836	NM_008645	Mug1	murinoglobulin 1; Derived by automated computational analysis using gene prediction method: Gnomon. Supporting evidence includes similarity to: 66 ESTs, 12 Proteins, and 100% coverage by RNAseq alignments, including 2 samples with support for all introns	-1.70403
14061	NM_010168	F2	coagulation factor II	-1.71109
11522	NM_007409	Adh1	alcohol dehydrogenase 1 (class I)	-1.7113
110257	NM_001083955	Hba-a2	hemoglobin alpha, adult chain 2	-1.71412
227231	NM_001080809	Cps1	carbamoyl-phosphate synthetase 1	-1.722
218963	NR_002875	Gm1821	predicted gene 1821	-1.73116
103161	NM_133997	Apof	apolipoprotein F	-1.73657
116837	NM_001012624,NM_053270,NM_183018,NM_001012623	Rims1	regulating synaptic membrane exocytosis 1	-1.7547
382053	NM_198672,NM_001164681	Ces3a	carboxylesterase 3A; Derived by automated computational analysis using gene prediction method: Gnomon. Supporting evidence includes similarity to: 22 ESTs, 1 Protein, and 100% coverage by RNAseq alignments, including 3 samples with support for all introns	-1.75724
226180	NM_146100	Ina	internexin neuronal intermediate filament protein, alpha	-1.76178
14121	NM_019395	Fbp1	fructose bisphosphatase 1	-1.76292
100189605	NM_001135127	Mup19	major urinary protein 19; Derived by automated computational analysis using gene prediction method: Gnomon. Supporting evidence includes similarity to: 89 ESTs, 5 Proteins, and 87% coverage by RNAseq alignments	-1.76528
15445	NM_008277	Hpd	4-hydroxyphenylpyruvic acid dioxygenase	-1.78009
20980	NM_009307	Syt2	synaptotagmin II; Derived by automated computational analysis using gene prediction method: Gnomon. Supporting evidence includes similarity to: 20 ESTs, and 99% coverage by RNAseq alignments, including 4 samples with support for all introns	-1.78411
170459	NM_133774	Stard4	StAR-related lipid transfer (START) domain containing 4; Derived by automated computational analysis using gene prediction method: Gnomon. Supporting evidence includes similarity to: 4 mRNAs, 191 ESTs, and 96% coverage by RNAseq alignments, including 25 samples with support for all introns	-1.78898
18815	NM_008877	Plg	plasminogen	-1.85779
242425	NM_001081141	Gabbr2	gamma-aminobutyric acid (GABA) B receptor, 2	-1.87377
16644	NM_023125,NM_001102411,NM_001102412	Kng1	kininogen 1	-1.87501
54150	NM_017473,NM_001150749	Rdh7	retinol dehydrogenase 7	-1.87891
11889	NM_009714,NM_001291132,NM_001291131	Asgr1	asialoglycoprotein receptor 1 isoform a	-1.919
100041687	NM_001134676	Mup8	major urinary protein 8	-1.9206
22420	NM_009526	Wnt6	wingless-related MMTV integration site 6; Derived by automated computational analysis using gene prediction method: Gnomon. Supporting evidence includes similarity to: 12 ESTs, 1 Protein, and 100% coverage by RNAseq alignments, including 9 samples with support for all introns	-1.92851
76279	NM_029562	Cyp2d26	cytochrome P450, family 2, subfamily d, polypeptide 26; Derived by automated computational analysis using gene prediction method: Gnomon. Supporting evidence includes similarity to: 122 ESTs, 2 Proteins, and 100% coverage by RNAseq alignments, including 11 samples with support for all introns	-1.93418
56720	NM_019911	Tdo2	tryptophan 2,3-dioxygenase	-1.94381
17528	NM_008623	Mpz	myelin protein zero; Derived by automated computational analysis using gene prediction method: Gnomon. Supporting evidence includes similarity to: 3 mRNAs, 244 ESTs, 7 Proteins, and 100% coverage by RNAseq alignments, including 20 samples with support for all introns	-1.94927
230822	NM_181047,NM_145555,NM_001243306,NM_001243305,NM_001168500,NM_001168498	Ncmap	noncompact myelin associated protein	-1.98218
14711	NM_010321	Gnmt	glycine N-methyltransferase	-1.98752
242653	NM_001038590,NM_153105	Cldn19	claudin 19	-2.00221
16835	NM_001252659,NM_001252658,NM_010700	Ldlr	low density lipoprotein receptor	-2.01293
16504	NM_008422,NM_001290682	Kcnc3	potassium voltage-gated channel subfamily C member 3 isoform 2	-2.01691
18534	NM_011044	Pck1	phosphoenolpyruvate carboxykinase 1, cytosolic	-2.02379
230163	NM_144903	Aldob	aldolase B, fructose-bisphosphate	-2.03132
100045778	NM_001220499	Rnf223	ring finger 223	-2.04128
242662	NM_182929	Rims3	regulating synaptic membrane exocytosis 3; Derived by automated computational analysis using gene prediction method: Gnomon. Supporting evidence includes similarity to: 4 mRNAs, 104 ESTs, 16 Proteins, and 100% coverage by RNAseq alignments, including 12 samples with support for all introns	-2.08383
12116	NM_016668	Bhmt	betaine-homocysteine methyltransferase	-2.09419
72961	NM_182993	Slc17a7	solute carrier family 17 (sodium-dependent inorganic phosphate cotransporter), member 7	-2.10536
19378	NM_009022	Aldh1a2	aldehyde dehydrogenase family 1, subfamily A2	-2.12729
240913	NM_172845	Adamts4	a disintegrin-like and metallopeptidase (reprolysin type) with thrombospondin type 1 motif, 4	-2.12969
102680	NM_139142	Slc6a20a	solute carrier family 6 (neurotransmitter transporter), member 20A	-2.13258
100039089	NM_001134674	Mup13	major urinary protein 13; Derived by automated computational analysis using gene prediction method: Gnomon. Supporting evidence includes similarity to: 1 mRNA, 370 ESTs, 27 Proteins, and 100% coverage by RNAseq alignments, including 2 samples with support for all introns	-2.1336
20704	NM_009247	Serpina1e	serine (or cysteine) peptidase inhibitor, clade A, member 1E	-2.14748
100034363	NM_001080967	Tmsb15b2	thymosin beta 15b2	-2.15209
18295	NM_008760	Ogn	osteoglycin	-2.15788
12810	NM_007728,NM_001198835	Coch	coagulation factor C homolog (Limulus polyphemus); Derived by automated computational analysis using gene prediction method: Gnomon. Supporting evidence includes similarity to: 1 mRNA, 57 ESTs, 1 Protein, and 100% coverage by RNAseq alignments, including 10 samples with support for all introns	-2.16059
12007	NM_013478	Azgp1	alpha-2-glycoprotein 1, zinc	-2.16226
96875	NM_001110146,NM_021400	Prg4	proteoglycan 4 (megakaryocyte stimulating factor, articular superficial zone protein)	-2.20351
319854	NR_040332	A930006I01Rik	RIKEN cDNA A930006I01 gene	-2.22785
211623	NM_207229	Plac9a	placenta specific 9a	-2.23897
14161	NM_010196,NM_001111048	Fga	fibrinogen alpha chain	-2.27263
17840	NM_001163010,NM_001163011,NM_031188	Mup1	major urinary protein 1	-2.28312
100039192	NM_001270499,NM_001270498	Tmem254c	transmembrane protein 254c	-2.28736
68311	NM_026671	Lypd2	Ly6/Plaur domain containing 2; Derived by automated computational analysis using gene prediction method: Gnomon. Supporting evidence includes similarity to: 5 ESTs, 1 Protein, and 100% coverage by RNAseq alignments, including 8 samples with support for all introns	-2.29853
19153	NM_198048,NM_019412	Prx	periaxin; Derived by automated computational analysis using gene prediction method: Gnomon. Supporting evidence includes similarity to: 32 ESTs, 3 Proteins, and 100% coverage by RNAseq alignments, including 13 samples with support for all introns	-2.30976
17841	NM_001286096,NM_001045550,NM_008647	Mup2	major urinary protein 2	-2.31033
547127	NR_033520	Tmem181b-ps	transmembrane protein 181B, pseudogene	-2.33327
100039150	NM_001200004	Mup15	major urinary protein 15; Derived by automated computational analysis using gene prediction method: Gnomon. Supporting evidence includes similarity to: 67 ESTs, 4 Proteins, and 86% coverage by RNAseq alignments	-2.33744
233836	NM_146198	Slc5a11	solute carrier family 5 (sodium/glucose cotransporter), member 11	-2.38388
11807	NM_013474	Apoa2	apolipoprotein A-II; Derived by automated computational analysis using gene prediction method: Gnomon. Supporting evidence includes similarity to: 2 mRNAs, 116 ESTs, 9 Proteins, and 100% coverage by RNAseq alignments, including 2 samples with support for all introns	-2.39851
99571	NM_133862	Fgg	fibrinogen gamma chain	-2.44625
100039054	NM_001199995	Mup12	major urinary protein 12	-2.44632
18405	NM_008768	Orm1	orosomucoid 1	-2.46887
14181	NM_008009,NM_001271616	Fgfbp1	fibroblast growth factor binding protein 1	-2.52063
100040525	NR_028305	Tmem181c-ps	transmembrane protein 181C, pseudogene	-2.54859
110135	NM_181849	Fgb	fibrinogen beta chain	-2.57171
13112	NM_007818	Cyp3a11	cytochrome P450, family 3, subfamily a, polypeptide 11	-2.57661
11806	NM_009692	Apoa1	apolipoprotein A-I	-2.5932
11699	NM_007443	Ambp	alpha 1 microglobulin/bikunin	-2.60151
100039008	NM_001122647	Mup10	major urinary protein 10; Derived by automated computational analysis using gene prediction method: Gnomon. Supporting evidence includes similarity to: 105 ESTs, 5 Proteins, and 87% coverage by RNAseq alignments	-2.60805
15458	NM_017371	Hpx	hemopexin	-2.62494
100039116	NM_001199999	Mup14	major urinary protein 14; Derived by automated computational analysis using gene prediction method: Gnomon. Supporting evidence includes similarity to: 117 ESTs, 5 Proteins, and 87% coverage by RNAseq alignments	-2.68456
20714	NM_011458	Serpina3k	serine (or cysteine) peptidase inhibitor, clade A, member 3K	-2.70494
22139	NM_013697	Ttr	transthyretin	-2.7519
107993	NM_001002896	Bfsp2	beaded filament structural protein 2, phakinin; Derived by automated computational analysis using gene prediction method: Gnomon. Supporting evidence includes similarity to: 4 mRNAs, 21 ESTs, 5 Proteins, and 99% coverage by RNAseq alignments, including 7 samples with support for all introns	-2.78388
100048885	NM_001134644	Gm2083	major urinary protein LOC100048885 precursor	-2.79487
12350	NM_007606	Car3	carbonic anhydrase 3	-2.84268
19662	NM_001159487,NM_011255	Rbp4	retinol binding protein 4, plasma	-2.91394
11814	NM_001289833,NM_001289756,NM_023114,NM_001289755	Apoc3	apolipoprotein C-III isoform b precursor	-2.91616
13107	NM_007817	Cyp2f2	cytochrome P450, family 2, subfamily f, polypeptide 2	-2.92192
621580	NM_001177580	Gm13308	predicted gene 13308	-2.9713
381337	NM_001126046,NM_201365,NM_027957	Fam178b	family with sequence similarity 178, member B; Derived by automated computational analysis using gene prediction method: Gnomon. Supporting evidence includes similarity to: 26 ESTs, 4 Proteins, and 100% coverage by RNAseq alignments, including 1 sample with support for all introns	-3.01347
243755	NM_172892	Slc13a4	solute carrier family 13 (sodium/sulfate symporters), member 4	-3.01491
76747	NM_029723	Dapl1	death associated protein-like 1	-3.0254
14473	NM_008096	Gc	group specific component	-3.08293
100038948	NM_001281979	Mup9	major urinary protein 9; Derived by automated computational analysis using gene prediction method: Gnomon. Supporting evidence includes similarity to: 100 ESTs, 5 Proteins, and 87% coverage by RNAseq alignments	-3.1388
20702	NM_009245	Serpina1c	serine (or cysteine) peptidase inhibitor, clade A, member 1C	-3.17631
11625	NM_013465,NR_075099,NM_001276449,NM_001276450	Ahsg	alpha-2-HS-glycoprotein	-3.19346
20700	NM_001252569,NM_009243	Serpina1a	serine (or cysteine) peptidase inhibitor, clade A, member 1A	-3.20898
100041658	NM_001134675	Mup7	major urinary protein 7; Derived by automated computational analysis using gene prediction method: Gnomon. Supporting evidence includes similarity to: 4 mRNAs, 304 ESTs, 21 Proteins, and 100% coverage by RNAseq alignments, including 8 samples with support for all introns	-3.23761
20701	NM_009244	Serpina1b	serine (or cysteine) preptidase inhibitor, clade A, member 1B	-3.36367
381530	NM_001012323	Mup20	major urinary protein 20	-3.40335
17842	NM_001039544	Mup3	major urinary protein 3; Derived by automated computational analysis using gene prediction method: Gnomon. Supporting evidence includes similarity to: 4 mRNAs, 118 ESTs, 12 Proteins, and 98% coverage by RNAseq alignments, including 5 samples with support for all introns	-3.43515
20703	NM_009246	Serpina1d	serine (or cysteine) peptidase inhibitor, clade A, member 1D	-3.51513
319188	NM_001290466,NM_178202	Hist1h2bp	histone H2B type 1-P isoform 2	-3.73889
14080	NM_017399	Fabp1	fatty acid binding protein 1, liver	-4.07188
11657	NM_009654	Alb	albumin	-4.43746
84506	NM_032541	Hamp	hepcidin antimicrobial peptide	-5.30077
102466257	NR_106194	.	.	-24.2556
