# Supplementary material for: Exposure to an enriched environment modulates the synaptic vesicle cycle in a mouse spinal cord injury model
Source: Sci Rep. 2024 May 25;14:11946. doi: 10.1038/s41598-024-62112-0 (PMC11126684; doi:10.1038/s41598-024-62112-0)
Supplement: Supplementary file 4 — Supplementary Table 4. [file 41598_2024_62112_MOESM4_ESM.xlsx]

## Sheet: Sheet1
Supplementary Table 4. Raw data for 1,073 differentially expressed genes.
Gene_ID	Transcript_ID	Gene_Symbol	Gene_Description	8wkSCI/Sham.fc
93695	NM_053110	Gpnmb	glycoprotein (transmembrane) nmb	68.7325
17105	NM_017372	Lyz2	lysozyme 2	52.1993
11425	NM_007385	Apoc4	apolipoprotein C-IV	26.2326
17110	NM_013590	Lyz1	lysozyme 1	24.9804
16854	NM_010705,NM_001145953	Lgals3	lectin, galactose binding, soluble 3	21.1001
16819	NM_008491	Lcn2	lipocalin 2	20.7988
11812	NM_001110009,NM_007469	Apoc1	apolipoprotein C-I	15.2752
12514	NM_001291058,NR_110993	Cd68	macrosialin precursor	13.3565
13011	NM_009977	Cst7	cystatin F (leukocystatin)	11.6175
56644	NM_020008	Clec7a	C-type lectin domain family 7, member a	10.1611
16411	NM_021334	Itgax	integrin alpha X	9.413
109225	NM_027836,NM_001276398,NM_001025610	Ms4a7	membrane-spanning 4-domains, subfamily A, member 7	9.31087
23833	NM_013706	Cd52	CD52 antigen	9.15315
242341	NM_175406	Atp6v0d2	ATPase, H+ transporting, lysosomal V0 subunit D2	8.96394
16149	NM_001042605,NM_010545	Cd74	CD74 antigen (invariant polypeptide of major histocompatibility complex, class II antigen-associated)	8.41874
17476	NM_010821	Mpeg1	macrophage expressed gene 1	8.26509
11702	NM_009665	Amd1	S-adenosylmethionine decarboxylase 1	8.26394
80891	NM_030707	Fcrls	Fc receptor-like S, scavenger receptor	8.25625
100034251	NM_001081957	Wfdc17	WAP four-disulfide core domain 17	7.72313
16002	NM_001122736,NM_001122737,NM_010514	Igf2	insulin-like growth factor 2	7.64632
22352	NM_011701	Vim	vimentin	7.57411
13034	NM_007799	Ctse	cathepsin E	7.53472
22177	NM_011662	Tyrobp	TYRO protein tyrosine kinase binding protein	7.52937
21922	NM_011606	Clec3b	C-type lectin domain family 3, member b	7.48102
11813	NM_001277944	Apoc2	apolipoprotein C-II	7.39055
16007	NM_010516	Cyr61	cysteine rich protein 61	7.35276
17318	NM_001290512,NM_010797,NM_001290506,NM_001290505,NM_001290504	Mid1	E3 ubiquitin-protein ligase Midline-1 isoform 3	7.06283
12045	NM_007534	Bcl2a1b	B cell leukemia/lymphoma 2 related protein A1b	7.02213
12266	NM_009778	C3	complement component 3	7.01181
14728	NM_001291894,NM_013532	Lilrb4	leukocyte immunoglobulin-like receptor subfamily B member 4 isoform 2	6.99017
11810	NM_031159,NM_001134391	Apobec1	apolipoprotein B mRNA editing enzyme, catalytic polypeptide 1	6.95744
20302	NM_011337	Ccl3	chemokine (C-C motif) ligand 3	6.83983
13057	NM_007806,NM_001301284	Cyba	cytochrome b-245 light chain isoform 2	6.76006
20198	NM_011311	S100a4	S100 calcium binding protein A4	6.75004
21857	NM_011593,NM_001044384,NM_001294280	Timp1	metalloproteinase inhibitor 1 isoform b	6.73699
12262	NM_007574	C1qc	complement component 1, q subcomponent, C chain	6.69367
12259	NM_007572	C1qa	complement component 1, q subcomponent, alpha polypeptide	6.69325
22403	NM_016873	Wisp2	WNT1 inducible signaling pathway protein 2	6.57613
16803	NM_008489	Lbp	lipopolysaccharide binding protein	6.4711
14127	NM_010185	Fcer1g	Fc receptor, IgE, high affinity I, gamma polypeptide	6.35593
17381	NM_008605	Mmp12	matrix metallopeptidase 12	6.04311
433224	NR_002891	Gm5512	predicted gene 5512	5.98345
12260	NM_009777	C1qb	complement component 1, q subcomponent, beta polypeptide	5.97473
140497	NM_134158	AF251705	cDNA sequence AF251705	5.95378
12642	NM_009890	Ch25h	cholesterol 25-hydroxylase	5.92281
12268	NM_009780	C4b	complement component 4B (Chido blood group)	5.75898
14961	NM_207105	H2-Ab1	histocompatibility 2, class II antigen A, beta 1	5.75756
12904	NM_007759	Crabp2	cellular retinoic acid binding protein II	5.73418
11910	NM_007498	Atf3	activating transcription factor 3	5.62345
12332	NM_001271395,NM_007599,NM_001042534,NM_001271415	Capg	capping protein (actin filament), gelsolin-like	5.61397
83433	NM_001272078,NM_031254	Trem2	triggering receptor expressed on myeloid cells 2	5.6124
11568	NM_009636,NM_001291857	Aebp1	adipocyte enhancer-binding protein 1 isoform 1 precursor	5.5602
16414	NM_008404	Itgb2	integrin beta 2	5.42965
11433	NM_007388,NM_001102404,NM_001102405	Acp5	acid phosphatase 5, tartrate resistant	5.3362
20701	NM_009244	Serpina1b	serine (or cysteine) preptidase inhibitor, clade A, member 1B	5.27617
14960	NM_010378	H2-Aa	histocompatibility 2, class II antigen A, alpha	5.09942
14727	NM_008147,NM_001291892,NM_001291893	Gp49a	mast cell surface glycoprotein Gp49A isoform 3 precursor	5.09941
20195	NM_016740	S100a11	S100 calcium binding protein A11 (calgizzarin)	5.07404
18173	NM_013612	Slc11a1	solute carrier family 11 (proton-coupled divalent metal ion transporters), member 1	5.06848
73656	NM_001166376,NM_028595	Ms4a6c	membrane-spanning 4-domains, subfamily A, member 6C	4.98972
15442	NM_152803	Hpse	heparanase	4.98691
12523	NM_013489,NM_001289470,NM_001252472	Cd84	SLAM family member 5 isoform 3 precursor	4.88892
56312	NM_019738	Nupr1	nuclear protein transcription regulator 1	4.8757
20293	NM_011331	Ccl12	chemokine (C-C motif) ligand 12	4.79069
14264	NM_021355	Fmod	fibromodulin	4.71493
68713	NM_001112715,NM_026820	Ifitm1	interferon induced transmembrane protein 1	4.61882
12506	NM_007649	Cd48	CD48 antigen	4.58774
13058	NM_007807	Cybb	cytochrome b-245, beta polypeptide	4.58375
14131	NM_010188	Fcgr3	Fc receptor, IgG, low affinity III	4.44929
18792	NM_008873	Plau	plasminogen activator, urokinase	4.43962
20296	NM_011333	Ccl2	chemokine (C-C motif) ligand 2	4.43127
50778	NM_015811	Rgs1	regulator of G-protein signaling 1	4.40456
14710	NM_001038664,NM_001284393,NM_001284397,NM_023121	Gngt2	guanine nucleotide binding protein (G protein), gamma transducing activity polypeptide 2	4.38257
20288	NM_031195,NM_001113326	Msr1	macrophage scavenger receptor 1	4.31697
14130	NM_001077189,NM_010187	Fcgr2b	Fc receptor, IgG, low affinity IIb	4.29414
13601	NM_001252653,NM_007899	Ecm1	extracellular matrix protein 1	4.28306
15959	NM_010501	Ifit3	interferon-induced protein with tetratricopeptide repeats 3	4.2706
13040	NM_021281,NM_001267695	Ctss	cathepsin S	4.24693
65972	NM_023065	Ifi30	interferon gamma inducible protein 30	4.24326
68774	NM_026835	Ms4a6d	membrane-spanning 4-domains, subfamily A, member 6D	4.24279
16790	NM_008486	Anpep	alanyl (membrane) aminopeptidase	4.22565
65221	NM_023044	Slc15a3	solute carrier family 15, member 3	4.21487
76747	NM_029723	Dapl1	death associated protein-like 1	4.18417
12475	NM_009841	Cd14	CD14 antigen	4.12693
16952	NM_010730	Anxa1	annexin A1	4.12164
13036	NM_007801	Ctsh	cathepsin H	4.09718
17916	NM_053214	Myo1f	myosin IF	4.0063
20303	NM_013652	Ccl4	chemokine (C-C motif) ligand 4	3.99399
66102	NM_023158	Cxcl16	chemokine (C-X-C motif) ligand 16	3.99254
13033	NM_009983	Ctsd	cathepsin D	3.93143
11770	NM_024406	Fabp4	fatty acid binding protein 4, adipocyte	3.92216
68527	NM_026754,NM_001113558,NM_001165932	Ucma	upper zone of growth plate and cartilage matrix associated	3.91541
20375	NM_011355	Spi1	spleen focus forming virus (SFFV) proviral integration oncogene	3.90336
14824	NM_008175	Grn	granulin	3.88971
20200	NM_011313	S100a6	S100 calcium binding protein A6 (calcyclin)	3.88594
64138	NM_022325	Ctsz	cathepsin Z	3.85544
54445	NM_019449,NM_001161428	Unc93b1	unc-93 homolog B1 (C. elegans)	3.84195
13732	NM_010129,NM_001146346	Emp3	epithelial membrane protein 3	3.7718
56188	NM_194321,NM_019503,NM_052992,NM_052991	Fxyd1	FXYD domain-containing ion transport regulator 1	3.76147
17972	NM_008677	Ncf4	neutrophil cytosolic factor 4	3.73202
12267	NM_009779	C3ar1	complement component 3a receptor 1	3.70464
232345	NM_175628	A2m	alpha-2-macroglobulin	3.69742
72318	NM_028195	Cyth4	cytohesin 4	3.65861
20305	NM_009139	Ccl6	chemokine (C-C motif) ligand 6	3.63307
69769	NM_027206	Tnfaip8l2	tumor necrosis factor, alpha-induced protein 8-like 2	3.62311
16913	NM_010724	Psmb8	proteasome (prosome, macropain) subunit, beta type 8 (large multifunctional peptidase 7)	3.60502
20306	NM_013654	Ccl7	chemokine (C-C motif) ligand 7	3.5842
12047	NM_007536	Bcl2a1d	B cell leukemia/lymphoma 2 related protein A1d	3.5672
12825	NM_009930	Col3a1	collagen, type III, alpha 1	3.54617
58207	NM_021398	Slc43a3	solute carrier family 43, member 3	3.543
16000	NM_184052,NM_010512,NM_001111275,NM_001111274,NM_001111276	Igf1	insulin-like growth factor 1	3.53586
11629	NM_019467	Aif1	allograft inflammatory factor 1	3.53174
12258	NM_009776	Serping1	serine (or cysteine) peptidase inhibitor, clade G, member 1	3.5298
16012	NM_008344	Igfbp6	insulin-like growth factor binding protein 6	3.52936
219144	NM_177337	Arl11	ADP-ribosylation factor-like 11	3.52653
12767	NM_009911	Cxcr4	chemokine (C-X-C motif) receptor 4	3.51586
17084	NM_010745	Ly86	lymphocyte antigen 86	3.48704
16956	NM_008509	Lpl	lipoprotein lipase	3.47512
14972	NM_001001892	H2-K1	histocompatibility 2, K1, K region	3.47193
243755	NM_172892	Slc13a4	solute carrier family 13 (sodium/sulfate symporters), member 4	3.47106
17313	NM_008597	Mgp	matrix Gla protein	3.46492
15900	NM_008320,NM_001301811	Irf8	interferon regulatory factor 8	3.4298
17022	NM_008524	Lum	lumican	3.39867
21816	NM_001161715,NM_019984,NM_001161714	Tgm1	transglutaminase 1, K polypeptide	3.38945
21803	NM_011577	Tgfb1	transforming growth factor, beta 1	3.37852
12505	NM_001039151,NM_001039150,NM_001177785,NM_001177787,NM_001177786,NM_009851	Cd44	CD44 antigen	3.37377
13025	NM_007797,NM_001145801	Ctla2b	cytotoxic T lymphocyte-associated protein 2 beta	3.35713
17085	NR_102726,NM_001277968,NM_008534	Ly9	lymphocyte antigen 9	3.35521
80719	NM_030691	Igsf6	immunoglobulin superfamily, member 6	3.28892
14412	NM_144512	Slc6a13	solute carrier family 6 (neurotransmitter transporter, GABA), member 13	3.28518
93897	NM_175284	Fzd10	frizzled homolog 10 (Drosophila)	3.28154
66141	NM_025378	Ifitm3	interferon induced transmembrane protein 3	3.27246
208164	NM_173375	Fam180a	family with sequence similarity 180, member A	3.27022
12986	NM_001252651,NM_007782,NR_045561	Csf3r	colony stimulating factor 3 receptor (granulocyte)	3.26433
68794	NM_001081185	Flnc	filamin C, gamma	3.26199
12508	NM_007651	Cd53	CD53 antigen	3.25267
80876	NM_030694	Ifitm2	interferon induced transmembrane protein 2	3.25022
15019	NM_023124	H2-Q8	histocompatibility 2, Q region locus 8	3.23682
67473	NM_026183	Slc47a1	solute carrier family 47, member 1	3.20937
21345	NM_011526	Tagln	transgelin	3.2032
211577	NM_145379	Mrgprf	MAS-related GPR, member F	3.16671
12111	NM_007542	Bgn	biglycan	3.16587
14964	NM_010380	H2-D1	histocompatibility 2, D region locus 1	3.15048
16425	NM_010582	Itih2	inter-alpha trypsin inhibitor, heavy chain 2	3.14961
14580	NM_010277,NM_001131020	Gfap	glial fibrillary acidic protein	3.14774
15894	NM_010493	Icam1	intercellular adhesion molecule 1	3.14289
17095	NM_008535	Lyl1	lymphoblastomic leukemia 1	3.14155
19354	NM_009008	Rac2	RAS-related C3 botulinum substrate 2	3.13973
20204	NM_009116	Prrx2	paired related homeobox 2	3.12821
15212	NM_010422	Hexb	hexosaminidase B	3.12816
232201	NM_001037727,NM_001286610,NR_104483,NM_175476	Arhgap25	Rho GTPase activating protein 25	3.12424
15170	NM_013545,NM_001077705	Ptpn6	protein tyrosine phosphatase, non-receptor type 6	3.11929
17965	NM_008675	Nbl1	neuroblastoma, suppression of tumorigenicity 1	3.10177
18301	NM_001287213,NM_008761,NM_001111073,NM_001287217	Fxyd5	FXYD domain-containing ion transport regulator 5	3.09628
12483	NM_001043317,NR_102722,NM_009845,NR_102723	Cd22	CD22 antigen	3.08848
26968	NM_001195431,NM_012043	Islr	immunoglobulin superfamily containing leucine-rich repeat	3.08085
56429	NM_019759	Dpt	dermatopontin	3.07294
11857	NM_007486,NM_001301303,NM_001301301,NM_001301305,NM_001301308,NM_001301309	Arhgdib	rho GDP-dissociation inhibitor 2 isoform 2	3.07293
23967	NM_011859	Osr1	odd-skipped related 1 (Drosophila)	3.06888
16792	NM_010686	Laptm5	lysosomal-associated protein transmembrane 5	3.06736
382062	NM_206536,NM_001198794	AB124611	cDNA sequence AB124611	3.03912
11889	NM_009714,NM_001291132,NM_001291131	Asgr1	asialoglycoprotein receptor 1 isoform a	3.03812
12512	NM_001042580,NM_007653,NM_001282966	Cd63	CD63 antigen	3.03729
12609	NM_007679	Cebpd	CCAAT/enhancer binding protein (C/EBP), delta	3.01871
22228	NM_011671	Ucp2	uncoupling protein 2 (mitochondrial, proton carrier)	3.01363
11745	NM_013470	Anxa3	annexin A3	3.00825
18542	NM_008788	Pcolce	procollagen C-endopeptidase enhancer protein	3.00815
69550	NM_198095	Bst2	bone marrow stromal cell antigen 2	2.99964
13423	NM_010062	Dnase2a	deoxyribonuclease II alpha	2.99873
11867	NM_023142	Arpc1b	actin related protein 2/3 complex, subunit 1B	2.98192
22695	NM_011756	Zfp36	zinc finger protein 36	2.98116
56743	NM_020044,NM_022964	Lat2	linker for activation of T cells family, member 2	2.9773
16985	NM_001271523,NM_001271510,NM_001271508,NM_001271509,NM_019391,NM_001136071	Lsp1	lymphocyte specific 1	2.97653
96875	NM_001110146,NM_021400	Prg4	proteoglycan 4 (megakaryocyte stimulating factor, articular superficial zone protein)	2.97441
12702	NM_007707	Socs3	suppressor of cytokine signaling 3	2.97436
98365	NM_029612	Slamf9	SLAM family member 9	2.97428
12493	NM_001290802,NM_001290804,NM_007645	Cd37	leukocyte antigen CD37 isoform 2	2.96866
22420	NM_009526	Wnt6	wingless-related MMTV integration site 6	2.96515
70719	NM_001142701,NM_027521	Hmha1	histocompatibility (minor) HA-1	2.96342
19662	NM_001159487,NM_011255	Rbp4	retinol binding protein 4, plasma	2.9629
12044	NM_009742	Bcl2a1a	B cell leukemia/lymphoma 2 related protein A1a	2.95819
23796	NM_011784	Aplnr	apelin receptor	2.95606
66824	NM_023258	Pycard	PYD and CARD domain containing	2.9508
104816	NM_001081169	Aspg	asparaginase homolog (S. cerevisiae)	2.95011
17970	NM_010877	Ncf2	neutrophil cytosolic factor 2	2.95011
14863	NM_008183	Gstm2	glutathione S-transferase, mu 2	2.9485
74096	NM_001042489,NM_028752	Hvcn1	hydrogen voltage-gated channel 1	2.94527
69590	NM_027127	Gpx8	glutathione peroxidase 8 (putative)	2.93888
217304	NM_199221	Cd300lb	CD300 antigen like family member B	2.93332
104759	NM_178911	Pld4	phospholipase D family, member 4	2.93102
18793	NM_011113	Plaur	plasminogen activator, urokinase receptor	2.92811
19659	NM_011254	Rbp1	retinol binding protein 1, cellular	2.91743
546546	NR_033450	Serpina3h	serine (or cysteine) peptidase inhibitor, clade A, member 3H	2.90431
50706	NM_001198765,NM_001198766,NM_015784	Postn	periostin, osteoblast specific factor	2.90117
100861531	NR_046233	.	.	2.89837
20750	NM_001204233,NM_009263,NM_001204203,NM_001204202,NM_001204201	Spp1	secreted phosphoprotein 1	2.89602
15903	NM_008321	Id3	inhibitor of DNA binding 3	2.88629
19378	NM_009022	Aldh1a2	aldehyde dehydrogenase family 1, subfamily A2	2.88158
219151	NM_172604	Scara3	scavenger receptor class A, member 3	2.85863
19039	NM_011150	Lgals3bp	lectin, galactoside-binding, soluble, 3 binding protein	2.85446
12010	NM_009735	B2m	beta-2 microglobulin	2.83003
85029	NR_002142	Rpph1	ribonuclease P RNA component H1	2.82559
13051	NM_009987	Cx3cr1	chemokine (C-X3-C motif) receptor 1	2.81643
235505	NM_153098	Cd109	CD109 antigen	2.81578
19253	NM_011206	Ptpn18	protein tyrosine phosphatase, non-receptor type 18	2.81096
12931	NM_018827	Crlf1	cytokine receptor-like factor 1	2.80646
29817	NM_001159518,NM_008048	Igfbp7	insulin-like growth factor binding protein 7	2.80128
23887	NM_011820	Ggt5	gamma-glutamyltransferase 5	2.80113
12051	NM_033601	Bcl3	B cell leukemia/lymphoma 3	2.80029
56193	NM_019549	Plek	pleckstrin	2.79855
15109	NM_010401	Hal	histidine ammonia lyase	2.7981
24088	NM_011905	Tlr2	toll-like receptor 2	2.79709
21391	NM_011539	Tbxas1	thromboxane A synthase 1, platelet	2.79134
625018	NM_011413	C4a	complement component 4A (Rodgers blood group)	2.79001
22370	NM_011707	Vtn	vitronectin	2.78875
54486	NM_019455	Hpgds	hematopoietic prostaglandin D synthase	2.76027
14159	NM_010194	Fes	feline sarcoma oncogene	2.75089
78896	NM_024283	1500015O10Rik	RIKEN cDNA 1500015O10 gene	2.74354
15211	NM_010421	Hexa	hexosaminidase A	2.74127
69812	NR_026688	Abhd11os	abhydrolase domain containing 11, opposite strand	2.73085
231507	NM_139198	Plac8	placenta-specific 8	2.73039
16188	NM_008369	Il3ra	interleukin 3 receptor, alpha chain	2.72938
14726	NM_001290822,NM_010329	Pdpn	podoplanin isoform 2 precursor	2.72856
110006	NM_010368	Gusb	glucuronidase, beta	2.72015
13733	NM_010130	Emr1	EGF-like module containing, mucin-like, hormone receptor-like sequence 1	2.71749
12982	NM_009970	Csf2ra	colony stimulating factor 2 receptor, alpha, low-affinity (granulocyte-macrophage)	2.71303
18733	NM_011095	Pirb	paired Ig-like receptor B	2.70744
246746	NM_145634,NM_001169153	Cd300lf	CD300 antigen like family member F	2.70452
71660	NM_027852	Rarres2	retinoic acid receptor responder (tazarotene induced) 2	2.7014
16816	NM_008490	Lcat	lecithin cholesterol acyltransferase	2.69788
394435	NM_201410	Ugt1a6b	UDP glucuronosyltransferase 1 family, polypeptide A6B	2.69072
116847	NM_054077	Prelp	proline arginine-rich end leucine-rich repeat	2.69071
11520	NM_007408	Plin2	perilipin 2	2.69032
12983	NM_007780	Csf2rb	colony stimulating factor 2 receptor, beta, low-affinity (granulocyte-macrophage)	2.68915
105855	NM_153505	Nckap1l	NCK associated protein 1 like	2.68032
233571	NM_183168	P2ry6	pyrimidinergic receptor P2Y, G-protein coupled, 6	2.67319
14825	NM_008176	Cxcl1	chemokine (C-X-C motif) ligand 1	2.66646
69146	NM_026960	Gsdmd	gasdermin D	2.66438
27419	NM_013792	Naglu	alpha-N-acetylglucosaminidase (Sanfilippo disease IIIB)	2.65184
52377	NM_026555	Rcn3	reticulocalbin 3, EF-hand calcium binding domain	2.64771
74202	NM_001163256,NM_133754	Fblim1	filamin binding LIM protein 1	2.64584
114584	NM_033444	Clic1	chloride intracellular channel 1	2.6439
65963	NM_001286652,NM_001286651,NM_001164208,NM_001164209,NR_104575,NM_023056,NM_001164207	Tmem176b	transmembrane protein 176B	2.64058
17159	NM_010764	Man2b1	mannosidase 2, alpha B1	2.63775
15163	NM_008225	Hcls1	hematopoietic cell specific Lyn substrate 1	2.63474
14325	NM_010240	Ftl1	ferritin light chain 1	2.62887
17096	NM_010747,NM_001111096	Lyn	Yamaguchi sarcoma viral (v-yes-1) oncogene homolog	2.62815
68895	NM_026864	Rasl11a	RAS-like, family 11, member A	2.62531
15945	NM_021274	Cxcl10	chemokine (C-X-C motif) ligand 10	2.61642
14778	NM_008161	Gpx3	glutathione peroxidase 3	2.61327
16419	NM_001145884,NM_010580	Itgb5	integrin beta 5	2.61191
12925	NM_007763	Crip1	cysteine-rich protein 1 (intestinal)	2.59978
58809	NM_201239,NM_021472	Rnase4	ribonuclease, RNase A family 4	2.59498
12978	NM_001037859	Csf1r	colony stimulating factor 1 receptor	2.58303
11690	NM_009663	Alox5ap	arachidonate 5-lipoxygenase activating protein	2.57312
66058	NM_001098271,NM_025326	Tmem176a	transmembrane protein 176A	2.57269
14234	NM_013519	Foxc2	forkhead box C2	2.57141
20304	NM_013653	Ccl5	chemokine (C-C motif) ligand 5	2.56201
12870	NM_007752,NM_001276248,NM_001276250	Cp	ceruloplasmin	2.562
22324	NM_011691,NM_001163815,NM_001163816	Vav1	vav 1 oncogene	2.56106
106512	NM_134116	Gpsm3	G-protein signalling modulator 3 (AGS3-like, C. elegans)	2.56089
11303	NM_013454	Abca1	ATP-binding cassette, sub-family A (ABC1), member 1	2.55898
75465	NM_029297	Dynlrb2	dynein light chain roadblock-type 2	2.55766
68119	NM_024217	Cmtm3	CKLF-like MARVEL transmembrane domain containing 3	2.55559
171285	NM_134250	Havcr2	hepatitis A virus cellular receptor 2	2.54911
81799	NM_030888,NM_001204134	C1qtnf3	C1q and tumor necrosis factor related protein 3	2.54879
23829	NM_011795	C1ql1	complement component 1, q subcomponent-like 1	2.53974
12843	NM_007743	Col1a2	collagen, type I, alpha 2	2.53926
17750	NM_008630	Mt2	metallothionein 2	2.53918
16477	NM_008416	Junb	jun B proto-oncogene	2.53212
13032	NM_009982	Ctsc	cathepsin C	2.53008
16011	NM_010518	Igfbp5	insulin-like growth factor binding protein 5	2.52812
74761	NM_024263	Mxra8	matrix-remodelling associated 8	2.52603
613264	NR_045482	1810020O05Rik	Riken cDNA 1810020O05 gene	2.52575
23880	NM_011815,NM_001278269	Fyb	FYN binding protein	2.52372
17969	NR_104383,NM_001286037,NM_010876	Ncf1	neutrophil cytosolic factor 1	2.5207
74645	NM_001142952	Fam46c	family with sequence similarity 46, member C	2.51985
73690	NM_028608	Glipr1	GLI pathogenesis-related 1 (glioma)	2.51828
50909	NM_023143	C1ra	complement component 1, r subcomponent A	2.51504
15507	NM_013560	Hspb1	heat shock protein 1	2.51446
50908	NM_144938,NM_001097617	C1s	complement component 1, s subcomponent	2.51029
12862	NM_009943	Cox6a2	cytochrome c oxidase subunit VIa polypeptide 2	2.51014
108101	NM_153795	Fermt3	fermitin family homolog 3 (Drosophila)	2.50757
16186	NM_013563	Il2rg	interleukin 2 receptor, gamma chain	2.50038
14969	NM_010382	H2-Eb1	histocompatibility 2, class II antigen E beta	2.49991
100038882	NM_015783	Isg15	ISG15 ubiquitin-like modifier	2.49842
20148	NM_011303,NM_001172424	Dhrs3	dehydrogenase/reductase (SDR family) member 3	2.49391
241528	NM_001033346	Lrrc55	leucine rich repeat containing 55	2.49204
76293	NM_029568	Mfap4	microfibrillar-associated protein 4	2.4895
235312	NM_001040631,NM_001040632,NM_001190319	C1qtnf5	C1q and tumor necrosis factor related protein 5	2.48895
16331	NM_001110193,NM_001110192,NM_010566,NR_122078	Inpp5d	inositol polyphosphate-5-phosphatase D	2.48352
12335	NM_001109761,NM_007601,NM_001177799	Capn3	calpain 3	2.48216
217203	NM_144830	Tmem106a	transmembrane protein 106A	2.47812
13179	NM_007833,NM_001190451	Dcn	decorin	2.47749
11816	NM_009696	Apoe	apolipoprotein E	2.47708
12842	NM_007742	Col1a1	collagen, type I, alpha 1	2.47476
12606	NM_007678,NM_001287514	Cebpa	CCAAT/enhancer-binding protein alpha isoform d	2.47341
12161	NM_007556	Bmp6	bone morphogenetic protein 6	2.47112
213002	NM_001033632	Ifitm6	interferon induced transmembrane protein 6	2.47054
16009	NM_008343	Igfbp3	insulin-like growth factor binding protein 3	2.47023
16336	NM_013564	Insl3	insulin-like 3	2.4573
68588	NM_026778	Cthrc1	collagen triple helix repeat containing 1	2.448
18111	NM_001291130,NM_001291128,NM_001291129,NM_010923,NM_180960	Nnat	neuronatin isoform e	2.44474
22417	NM_009523	Wnt4	wingless-related MMTV integration site 4	2.44182
320484	NM_178785	Rasal3	RAS protein activator like 3	2.44115
67893	NM_026436	Tmem86a	transmembrane protein 86A	2.4333
26366	NM_007675	Ceacam10	carcinoembryonic antigen-related cell adhesion molecule 10	2.42945
17112	NM_008536	Tm4sf1	transmembrane 4 superfamily member 1	2.4279
12257	NM_009775	Tspo	translocator protein	2.42736
18824	NM_019755	Plp2	proteolipid protein 2	2.42704
12587	NM_019394	Mia	melanoma inhibitory activity	2.4248
14268	NM_001276413,NM_001276412,NM_001276411,NM_001276410,NM_001276408,NM_001276409,NM_010233	Fn1	fibronectin 1	2.4216
71093	NM_153778	Atoh8	atonal homolog 8 (Drosophila)	2.41819
433520	NR_036450	Gm14403	predicted gene 14403	2.41791
21817	NM_009373	Tgm2	transglutaminase 2, C polypeptide	2.41086
21346	NM_178598	Tagln2	transgelin 2	2.41053
140792	NM_130449	Colec12	collectin sub-family member 12	2.41029
14469	NM_010260	Gbp2	guanylate binding protein 2	2.40612
12527	NM_007657	Cd9	CD9 antigen	2.39942
74186	NM_028804	Ccdc3	coiled-coil domain containing 3	2.39853
68311	NM_026671	Lypd2	Ly6/Plaur domain containing 2	2.39785
14619	NM_008125	Gjb2	gap junction protein, beta 2	2.39733
21815	NM_009372,NM_001164077,NM_001164076,NM_001164075,NM_001164074	Tgif1	TGFB-induced factor homeobox 1	2.39655
654820	NR_029457	G530011O06Rik	RIKEN cDNA G530011O06 gene	2.394
18791	NM_008872	Plat	plasminogen activator, tissue	2.39374
217303	NM_170758	Cd300a	CD300A antigen	2.37951
21937	NM_011609	Tnfrsf1a	tumor necrosis factor receptor superfamily, member 1a	2.37481
19288	NM_008987	Ptx3	pentraxin related gene	2.37271
12628	NM_009888	Cfh	complement component factor h	2.37204
56047	NM_018857	Msln	mesothelin	2.36427
21401	NM_011542	Tcea3	transcription elongation factor A (SII), 3	2.351
16402	NM_010577	Itga5	integrin alpha 5 (fibronectin receptor alpha)	2.35038
72275	NM_028179	2200002D01Rik	RIKEN cDNA 2200002D01 gene	2.3474
30794	NM_019417	Pdlim4	PDZ and LIM domain 4	2.34732
74039	NM_001271412,NM_001271413,NM_001271411,NM_028728,NM_001271414	Nfam1	Nfat activating molecule with ITAM motif 1	2.33313
385643	NM_001102409,NM_201375,NM_001102410	Kng2	kininogen 2	2.33201
333182	NM_001289848,NM_001289849,NM_183405,NM_001289850,NR_110411,NM_183406	Cox6b2	cytochrome c oxidase subunit 6B2 isoform 3	2.33032
14191	NM_010208	Fgr	Gardner-Rasheed feline sarcoma viral (Fgr) oncogene homolog	2.32954
16008	NM_008342	Igfbp2	insulin-like growth factor binding protein 2	2.32839
320452	NM_177161	P4ha3	procollagen-proline, 2-oxoglutarate 4-dioxygenase (proline 4-hydroxylase), alpha polypeptide III	2.32803
76408	NM_029600	Abcc3	ATP-binding cassette, sub-family C (CFTR/MRP), member 3	2.32739
21938	NM_011610	Tnfrsf1b	tumor necrosis factor receptor superfamily, member 1b	2.32668
19215	NM_008963	Ptgds	prostaglandin D2 synthase (brain)	2.32139
20556	NM_011408	Slfn2	schlafen 2	2.3203
52585	NM_026819	Dhrs1	dehydrogenase/reductase (SDR family) member 1	2.31886
226101	NM_001099634,NM_001302140	Myof	myoferlin isoform 1	2.3177
64074	NM_022315	Smoc2	SPARC related modular calcium binding 2	2.3072
102545	NM_133978,NM_001252479	Cmtm7	CKLF-like MARVEL transmembrane domain containing 7	2.30312
117167	NM_054098	Steap4	STEAP family member 4	2.30091
19264	NM_011210,NM_001268286,NM_001111316	Ptprc	protein tyrosine phosphatase, receptor type, C	2.2974
74152	NM_028788	1300002K09Rik	RIKEN cDNA 1300002K09 gene	2.29568
208990	NM_153288	Npb	neuropeptide B	2.29528
102436	NM_153168	Lars2	leucyl-tRNA synthetase, mitochondrial	2.29352
26362	NM_001190975,NM_001190974,NM_009465	Axl	AXL receptor tyrosine kinase	2.27568
75472	NM_001081275	1700009P17Rik	RIKEN cDNA 1700009P17 gene	2.27443
16768	NM_008479	Lag3	lymphocyte-activation gene 3	2.27117
239743	NM_183390	Klhl6	kelch-like 6	2.27105
17060	NM_008528	Blnk	B cell linker	2.26858
20716	NM_009252	Serpina3n	serine (or cysteine) peptidase inhibitor, clade A, member 3N	2.26804
19204	NM_001081211	Ptafr	platelet-activating factor receptor	2.26673
19703	NM_001164704,NM_023132	Renbp	renin binding protein	2.2667
12578	NM_009877,NM_001040654	Cdkn2a	cyclin-dependent kinase inhibitor 2A	2.25214
69183	NM_026979	C1qtnf2	C1q and tumor necrosis factor related protein 2	2.25172
210622	NM_173749	Pamr1	peptidase domain containing associated with muscle regeneration 1	2.24425
216616	NM_146015	Efemp1	epidermal growth factor-containing fibulin-like extracellular matrix protein 1	2.23875
50723	NM_015790	Icosl	icos ligand	2.23275
269855	NM_173008	Ssc5d	scavenger receptor cysteine rich domain containing (5 domains)	2.23177
20201	NM_013650	S100a8	S100 calcium binding protein A8 (calgranulin A)	2.22791
27060	NM_016921,NM_001136091,NM_001167784	Tcirg1	T cell, immune regulator 1, ATPase, H+ transporting, lysosomal V0 protein A3	2.22688
21826	NM_011581	Thbs2	thrombospondin 2	2.2263
54519	NM_019456	Apbb1ip	amyloid beta (A4) precursor protein-binding, family B, member 1 interacting protein	2.22201
26388	NM_011940,NM_008327	Ifi202b	interferon activated gene 202B	2.21848
13610	NM_010101	S1pr3	sphingosine-1-phosphate receptor 3	2.21782
14190	NM_008013	Fgl2	fibrinogen-like protein 2	2.21652
17001	NM_008521	Ltc4s	leukotriene C4 synthase	2.21523
11758	NM_007453,NR_130150,NM_001303408	Prdx6	peroxiredoxin-6 isoform 2	2.21281
20703	NM_009246	Serpina1d	serine (or cysteine) peptidase inhibitor, clade A, member 1D	2.21222
14129	NM_010186	Fcgr1	Fc receptor, IgG, high affinity I	2.20881
12159	NM_007554	Bmp4	bone morphogenetic protein 4	2.20854
20379	NM_016687	Sfrp4	secreted frizzled-related protein 4	2.20383
19782	NR_001460	Rmrp	RNA component of mitochondrial RNAase P	2.20261
56791	NM_019949	Ube2l6	ubiquitin-conjugating enzyme E2L 6	2.19861
226422	NM_144875	Rab7l1	RAB7, member RAS oncogene family-like 1	2.19739
78388	NM_080638	Mvp	major vault protein	2.18588
20540	NM_011405,NM_001253679,NM_001253680	Slc7a7	solute carrier family 7 (cationic amino acid transporter, y+ system), member 7	2.18571
73121	NM_028443	Fam101a	family with sequence similarity 101, member A	2.1831
19144	NM_001164697,NM_001164696,NM_011177,NM_001164698	Klk6	kallikrein related-peptidase 6	2.17845
233186	NM_145581,NM_001271019	Siglec5	sialic acid binding Ig-like lectin 5	2.17536
232174	NM_175475,NM_001177713	Cyp26b1	cytochrome P450, family 26, subfamily b, polypeptide 1	2.17262
14595	NM_022305	B4galt1	UDP-Gal:betaGlcNAc beta 1,4- galactosyltransferase, polypeptide 1	2.17238
12984	NM_007781,NM_001287389	Csf2rb2	interleukin-3 receptor class 2 subunit beta isoform 2 precursor	2.16957
574402	NM_001025381	Gpr17	G protein-coupled receptor 17	2.16877
67844	NM_026405	Rab32	RAB32, member RAS oncogene family	2.16865
16658	NM_010658	Mafb	v-maf musculoaponeurotic fibrosarcoma oncogene family, protein B (avian)	2.1685
71994	NM_028044	Cnn3	calponin 3, acidic	2.16826
211228	NM_153074	Lrrc25	leucine rich repeat containing 25	2.16403
12798	NM_007725	Cnn2	calponin 2	2.1637
20612	NM_011426	Siglec1	sialic acid binding Ig-like lectin 1, sialoadhesin	2.16246
59012	NM_021509	Moxd1	monooxygenase, DBH-like 1	2.15558
53620	NM_001080742,NM_016872	Vamp5	vesicle-associated membrane protein 5	2.15406
320332	NM_175652	Hist4h4	histone cluster 4, H4	2.15374
12140	NM_021272	Fabp7	fatty acid binding protein 7, brain	2.15368
19025	NM_008906,NM_001038492	Ctsa	cathepsin A	2.1517
16779	NM_008483	Lamb2	laminin, beta 2	2.15017
22320	NM_016794	Vamp8	vesicle-associated membrane protein 8	2.14706
384009	NM_027450	Glipr2	GLI pathogenesis-related 2	2.14376
56857	NM_020258,NM_001145960	Slc37a2	solute carrier family 37 (glycerol-3-phosphate transporter), member 2	2.14187
211770	NM_144549	Trib1	tribbles homolog 1 (Drosophila)	2.14006
102371	NM_001033208	Myzap	myocardial zonula adherens protein	2.13683
17698	NM_010833	Msn	moesin	2.1365
78892	NM_030209	Crispld2	cysteine-rich secretory protein LCCL domain containing 2	2.13513
16155	NM_008349	Il10rb	interleukin 10 receptor, beta	2.13484
319229	NM_001012322	Sctr	secretin receptor	2.13346
433375	NM_011804	Creg1	cellular repressor of E1A-stimulated genes 1	2.13107
27056	NM_001252382,NM_012057	Irf5	interferon regulatory factor 5	2.12908
16543	NM_175088	Mdfic	MyoD family inhibitor domain containing	2.12806
19128	NM_011173	Pros1	protein S (alpha)	2.1277
12364	NM_009808	Casp12	caspase 12	2.12467
15936	NM_010499	Ier2	immediate early response 2	2.12457
16476	NM_010591	Jun	jun proto-oncogene	2.11956
19285	NM_008986	Ptrf	polymerase I and transcript release factor	2.11784
72042	NM_028071	Cotl1	coactosin-like 1 (Dictyostelium)	2.11782
54123	NM_001252600,NM_001252601,NM_016850	Irf7	interferon regulatory factor 7	2.11588
70274	NM_027366	Ly6g6e	lymphocyte antigen 6 complex, locus G6E	2.11487
13030	NM_007798	Ctsb	cathepsin B	2.10852
21897	NM_001276445,NM_030682	Tlr1	toll-like receptor 1	2.10846
20963	NM_001198977,NM_011518	Syk	spleen tyrosine kinase	2.1035
225518	NM_001033281	Prdm6	PR domain containing 6	2.10119
668218	NM_001270537	Bin2	bridging integrator 2	2.09961
16949	NM_010729	Loxl1	lysyl oxidase-like 1	2.09387
22441	NM_001291748,NM_011725,NM_001291747	Xlr	X-linked lymphocyte-regulated protein PM1 isoform a	2.09371
17183	NM_001252563,NM_013592	Matn4	matrilin 4	2.09337
17534	NM_008626	Mrc2	mannose receptor, C type 2	2.09096
56175	NM_019517	Bace2	beta-site APP-cleaving enzyme 2	2.08653
381319	NM_030060	Batf3	basic leucine zipper transcription factor, ATF-like 3	2.08228
13039	NM_009984	Ctsl	cathepsin L	2.08224
99543	NM_133859	Olfml3	olfactomedin-like 3	2.08171
20347	NM_009153,NR_111986,NM_001042779,NM_001291537,NM_001291539,NM_001291538	Sema3b	semaphorin-3B precursor	2.07672
70835	NM_133731	Prss22	protease, serine 22	2.07398
243914	NM_144556	Lgi4	leucine-rich repeat LGI family, member 4	2.07348
14594	NM_001145821,NM_010283	Ggta1	glycoprotein galactosyltransferase alpha 1, 3	2.06773
110558	NM_001201460	H2-Q9	histocompatibility 2, Q region locus 9	2.06619
212032	NM_001033245,NM_001206392,NM_001206391,NM_001206390	Hk3	hexokinase 3	2.06333
100316903	NR_033148	Gm20605	predicted gene 20605	2.05483
56338	NM_023719,NM_001009935	Txnip	thioredoxin interacting protein	2.05385
236604	NR_003517	Pisd-ps1	phosphatidylserine decarboxylase, pseudogene 1	2.05334
55987	NM_018867	Cpxm2	carboxypeptidase X 2 (M14 family)	2.05151
16409	NM_001082960,NM_008401	Itgam	integrin alpha M	2.04827
63986	NM_022024,NM_001290550,NM_001039192	Gmfg	glia maturation factor gamma isoform b	2.0477
11727	NM_001161731,NM_007447	Ang	angiogenin, ribonuclease, RNase A family, 5	2.04568
17079	NM_008533	Cd180	CD180 antigen	2.04549
15122	NM_008218	Hba-a1	hemoglobin alpha, adult chain 1	2.04351
19073	NM_011157	Srgn	serglycin	2.0416
20753	NM_009264	Sprr1a	small proline-rich protein 1A	2.03609
13448	NM_010070,NM_001291799	Dok1	docking protein 1 isoform 2	2.03337
12370	NM_009812,NM_001080126,NM_001277926	Casp8	caspase 8	2.02353
218203	NM_153789	Mylip	myosin regulatory light chain interacting protein	2.01987
56708	NM_019952	Clcf1	cardiotrophin-like cytokine factor 1	2.01977
12406	NM_001111043,NM_009825,NM_001285776,NM_001111044	Serpinh1	serine (or cysteine) peptidase inhibitor, clade H, member 1	2.01871
20514	NM_009201	Slc1a5	solute carrier family 1 (neutral amino acid transporter), member 5	2.01858
74048	NM_028732,NM_001159572	4632428N05Rik	RIKEN cDNA 4632428N05 gene	2.01837
16154	NM_008348	Il10ra	interleukin 10 receptor, alpha	2.01614
234779	NM_172285	Plcg2	phospholipase C, gamma 2	2.01238
20397	NM_009163	Sgpl1	sphingosine phosphate lyase 1	2.01053
16912	NM_013585	Psmb9	proteasome (prosome, macropain) subunit, beta type 9 (large multifunctional peptidase 2)	2.00963
380732	NM_001271373,NM_001271372,NR_073165,NM_001271374,NM_001033435,NM_001271375	Milr1	mast cell immunoglobulin like receptor 1	2.00619
21953	NM_009405	Tnni2	troponin I, skeletal, fast 2	2.00596
14181	NM_008009,NM_001271616	Fgfbp1	fibroblast growth factor binding protein 1	2.00462
109222	NM_001164763	Rarres1	retinoic acid receptor responder (tazarotene induced) 1	1.99987
279572	NM_205820	Tlr13	toll-like receptor 13	1.99836
12153	NR_033241,NM_009755	Bmp1	bone morphogenetic protein 1	1.99574
223453	NM_146057	Dap	death-associated protein	1.99502
229534	NM_146131	Pbxip1	pre B cell leukemia transcription factor interacting protein 1	1.98683
26382	NM_001159538,NM_013710	Fgd2	FYVE, RhoGEF and PH domain containing 2	1.98677
319830	NR_015498	1500004A13Rik	RIKEN cDNA 1500004A13 gene	1.9848
12580	NM_007671,NM_001301368	Cdkn2c	cyclin-dependent kinase 4 inhibitor C	1.98403
12608	NM_001287738	Cebpb	CCAAT/enhancer-binding protein beta isoform b	1.98361
21928	NM_009396	Tnfaip2	tumor necrosis factor, alpha-induced protein 2	1.98282
230752	NM_172145	Eva1b	eva-1 homolog B (C. elegans)	1.98264
11829	NM_009700	Aqp4	aquaporin 4	1.98227
16362	NM_001159396,NM_001159393,NM_008390	Irf1	interferon regulatory factor 1	1.98073
210808	NM_172488	Lacc1	laccase (multicopper oxidoreductase) domain containing 1	1.98038
12409	NM_007621	Cbr2	carbonyl reductase 2	1.97955
667803	NM_001271005	C920025E04Rik	RIKEN cDNA C920025E04 gene	1.97773
21810	NM_009369	Tgfbi	transforming growth factor, beta induced	1.97771
24111	NM_011910	Uts2	urotensin 2	1.97767
20528	NM_009204	Slc2a4	solute carrier family 2 (facilitated glucose transporter), member 4	1.97247
94176	NM_033374	Dock2	dedicator of cyto-kinesis 2	1.97199
13685	NM_007918	Eif4ebp1	eukaryotic translation initiation factor 4E binding protein 1	1.96856
19229	NM_001162365,NM_172498,NM_001162366	Ptk2b	PTK2 protein tyrosine kinase 2 beta	1.96849
56744	NM_019932	Pf4	platelet factor 4	1.96721
15229	NM_008242	Foxd1	forkhead box D1	1.96176
16970	NM_008511,NM_001281981,NM_001281980	Lrmp	lymphoid-restricted membrane protein	1.96091
15368	NM_010442	Hmox1	heme oxygenase (decycling) 1	1.96068
107581	NM_028266	Col16a1	collagen, type XVI, alpha 1	1.95993
328734	NR_003519	Pisd-ps2	phosphatidylserine decarboxylase, pseudogene 2	1.95943
224024	NM_153790	Scarf2	scavenger receptor class F, member 2	1.95808
212937	NM_145976,NM_001168615	Tifab	TRAF-interacting protein with forkhead-associated domain, family member B	1.95738
192187	NM_138672	Stab1	stabilin 1	1.95719
78558	NM_030127,NM_001042615	Htra3	HtrA serine peptidase 3	1.95519
15370	NM_010444	Nr4a1	nuclear receptor subfamily 4, group A, member 1	1.95318
269823	NM_173006	Pon3	paraoxonase 3	1.95295
17385	NM_008606	Mmp11	matrix metallopeptidase 11	1.95112
14219	NM_010217	Ctgf	connective tissue growth factor	1.94953
625098	NM_001037717	Slc38a6	solute carrier family 38, member 6	1.94951
218454	NM_172589	Lhfpl2	lipoma HMGIC fusion partner-like 2	1.94694
216161	NM_183426	Sbno2	strawberry notch homolog 2 (Drosophila)	1.94547
21812	NM_009370	Tgfbr1	transforming growth factor, beta receptor I	1.94537
11746	NM_013471	Anxa4	annexin A4	1.94419
18828	NM_008880,NM_001195084	Plscr2	phospholipid scramblase 2	1.94166
110751	NM_001163529,NM_033615	Adam33	a disintegrin and metallopeptidase domain 33	1.93898
16859	NM_001159301,NM_010708	Lgals9	lectin, galactose binding, soluble 9	1.9383
170942	NM_133362	Erdr1	erythroid differentiation regulator 1	1.93436
102680	NM_139142	Slc6a20a	solute carrier family 6 (neurotransmitter transporter), member 20A	1.93395
18414	NM_011019	Osmr	oncostatin M receptor	1.93392
15162	NM_001172117	Hck	hemopoietic cell kinase	1.93124
12489	NM_021293,NM_001111058	Cd33	CD33 antigen	1.92975
13132	NM_001037905,NM_001102400,NM_023118,NM_001008702	Dab2	disabled 2, mitogen-responsive phosphoprotein	1.92897
70110	NM_027320	Ifi35	interferon-induced protein 35	1.92795
64099	NM_001162500,NM_022321	Parvg	parvin, gamma	1.92776
69068	NM_026931	1810011O10Rik	RIKEN cDNA 1810011O10 gene	1.92295
15006	NM_010390	H2-Q1	histocompatibility 2, Q region locus 1	1.91606
20202	NM_009114,NM_001281852	S100a9	S100 calcium binding protein A9 (calgranulin B)	1.91558
80885	NM_030701	Niacr1	niacin receptor 1	1.91449
13730	NM_001288627,NM_010128,NM_001288628	Emp1	epithelial membrane protein 1 isoform a	1.91171
12305	NM_172962,NM_001198831,NM_001198833,NM_007584	Ddr1	discoidin domain receptor family, member 1	1.90798
15015	NM_001143689	H2-Q4	histocompatibility 2, Q region locus 4	1.90679
80888	NM_030704	Hspb8	heat shock protein 8	1.90263
22029	NM_009421	Traf1	TNF receptor-associated factor 1	1.90007
77619	NM_029942	Prelid2	PRELI domain containing 2	1.89676
15939	NM_010500	Ier5	immediate early response 5	1.89664
60504	NM_021887	Il21r	interleukin 21 receptor	1.89631
17357	NM_010807	Marcksl1	MARCKS-like 1	1.8963
67742	NM_023380	Samsn1	SAM domain, SH3 domain and nuclear localization signals, 1	1.89479
13654	NM_010118	Egr2	early growth response 2	1.89288
12363	NM_007609	Casp4	caspase 4, apoptosis-related cysteine peptidase	1.89158
12833	NM_009933	Col6a1	collagen, type VI, alpha 1	1.89152
67512	NM_026212	Agpat2	1-acylglycerol-3-phosphate O-acyltransferase 2 (lysophosphatidic acid acyltransferase, beta)	1.89102
14739	NM_010333	S1pr2	sphingosine-1-phosphate receptor 2	1.89059
56615	NM_019946	Mgst1	microsomal glutathione S-transferase 1	1.88923
226040	NM_183160	Tmem252	transmembrane protein 252	1.88844
15267	NM_013549	Hist2h2aa1	histone cluster 2, H2aa1	1.88704
15904	NM_031166	Id4	inhibitor of DNA binding 4	1.88529
74318	NM_175606,NM_001159901,NM_001159900	Hopx	HOP homeobox	1.88527
108052	NM_028122,NM_001171011,NM_001171010	Slc14a1	solute carrier family 14 (urea transporter), member 1	1.8852
66857	NM_025806	Plbd1	phospholipase B domain containing 1	1.88261
69537	NM_027109,NM_001172154	Dnase1l1	deoxyribonuclease 1-like 1	1.88113
382551	NM_199201	Cd300lh	CD300 antigen like family member H	1.88112
226421	NM_145509	5430435G22Rik	RIKEN cDNA 5430435G22 gene	1.8777
219148	NM_177628	Fam167a	family with sequence similarity 167, member A	1.87645
12977	NM_007778,NM_001113530,NM_001113529	Csf1	colony stimulating factor 1 (macrophage)	1.87643
20502	NM_009197	Slc16a2	solute carrier family 16 (monocarboxylic acid transporters), member 2	1.87425
14676	NM_010304	Gna15	guanine nucleotide binding protein, alpha 15	1.87322
12524	NM_019388	Cd86	CD86 antigen	1.87127
14537	NM_010265,NM_173442,NM_001136484	Gcnt1	glucosaminyl (N-acetyl) transferase 1, core 2	1.87095
216635	NM_175000	Hbq1a	hemoglobin, theta 1A	1.8701
13830	NM_013515	Stom	stomatin	1.87007
12803	NM_170786	Cntf	ciliary neurotrophic factor	1.86434
76448	NM_175242,NM_001146710,NM_001146711	Ppp1r18	protein phosphatase 1, regulatory subunit 18	1.86357
13167	NM_001037999,NM_007830	Dbi	diazepam binding inhibitor	1.86328
209378	NM_172471	Itih5	inter-alpha (globulin) inhibitor H5	1.86322
18074	NM_008695	Nid2	nidogen 2	1.86194
69387	NM_153527	Dnajb13	DnaJ (Hsp40) related, subfamily B, member 13	1.86111
11826	NM_007472	Aqp1	aquaporin 1	1.85942
246730	NM_145211	Oas1a	2'-5' oligoadenylate synthetase 1A	1.85875
21813	NM_029575,NM_009371	Tgfbr2	transforming growth factor, beta receptor II	1.85684
102294	NM_133969	Cyp4v3	cytochrome P450, family 4, subfamily v, polypeptide 3	1.85543
22092	NM_025290	Rsph1	radial spoke head 1 homolog (Chlamydomonas)	1.85025
56358	NM_019877	Copz2	coatomer protein complex, subunit zeta 2	1.85001
74617	NM_029023	Scpep1	serine carboxypeptidase 1	1.84992
58859	NM_001164352,NM_021474	Efemp2	epidermal growth factor-containing fibulin-like extracellular matrix protein 2	1.84947
18035	NM_010907	Nfkbia	nuclear factor of kappa light polypeptide gene enhancer in B cells inhibitor, alpha	1.84811
15216	NM_010424	Hfe	hemochromatosis	1.84777
383619	NM_001013779	Aim2	absent in melanoma 2	1.84676
74131	NM_028773	Sash3	SAM and SH3 domain containing 3	1.84515
217333	NM_001205081,NM_172570	Trim47	tripartite motif-containing 47	1.84278
15000	NM_010388	H2-DMb2	histocompatibility 2, class II, locus Mb2	1.84072
18458	NM_008774	Pabpc1	poly(A) binding protein, cytoplasmic 1	1.83863
100702	NM_194336	Gbp6	guanylate binding protein 6	1.83859
14102	NM_001146708,NM_007987	Fas	Fas (TNF receptor superfamily member 6)	1.8373
12796	NM_009921	Camp	cathelicidin antimicrobial peptide	1.83608
74760	NM_144538	Rab3il1	RAB3A interacting protein (rabin3)-like 1	1.83519
76933	NM_029803,NM_001281830	Ifi27l2a	interferon, alpha-inducible protein 27 like 2A	1.83449
12192	NM_007564	Zfp36l1	zinc finger protein 36, C3H type-like 1	1.83422
80910	NM_030720	Gpr84	G protein-coupled receptor 84	1.83193
16195	NM_010560	Il6st	interleukin 6 signal transducer	1.83001
11815	NM_001301353,NM_001301354,NM_007470	Apod	apolipoprotein D precursor	1.82949
66961	NR_003513	Neat1	nuclear paraspeckle assembly transcript 1 (non-protein coding)	1.82944
100037283	NM_001083938	Rnaset2a	ribonuclease T2A	1.82653
12227	NM_007570	Btg2	B cell translocation gene 2, anti-proliferative	1.82646
75426	NM_018741	Igfbpl1	insulin-like growth factor binding protein-like 1	1.82623
17869	NM_001177354,NM_010849	Myc	myelocytomatosis oncogene	1.8249
15901	NM_010495	Id1	inhibitor of DNA binding 1	1.82181
12815	NM_009926	Col11a2	collagen, type XI, alpha 2	1.82169
408064	NR_015455	BC064078	cDNA sequence BC064078	1.82085
14114	NM_010180	Fbln1	fibulin 1	1.82002
11988	NM_001044740,NM_007514	Slc7a2	solute carrier family 7 (cationic amino acid transporter, y+ system), member 2	1.81692
14747	NM_008153	Cmklr1	chemokine-like receptor 1	1.81661
66528	NM_183259	Smim5	small integral membrane protein 5	1.81559
11522	NM_007409	Adh1	alcohol dehydrogenase 1 (class I)	1.81493
224697	NR_037707,NM_172619,NR_037708	Adamts10	a disintegrin-like and metallopeptidase (reprolysin type) with thrombospondin type 1 motif, 10	1.81485
214854	NM_153408	Neurl3	neuralized homolog 3 homolog (Drosophila)	1.81366
67168	NM_175116	Lpar6	lysophosphatidic acid receptor 6	1.81037
21923	NM_011607	Tnc	tenascin C	1.80952
71738	NM_174857	Mamdc2	MAM domain containing 2	1.8082
17951	NM_010870	Naip5	NLR family, apoptosis inhibitory protein 5	1.80737
21667	NM_011562	Tdgf1	teratocarcinoma-derived growth factor 1	1.80718
11747	NM_009673	Anxa5	annexin A5	1.80466
223272	NM_145467	Itgbl1	integrin, beta-like 1	1.80389
217430	NM_172574,NM_001161111	Pqlc3	PQ loop repeat containing	1.80074
226652	NM_001005508	Arhgap30	Rho GTPase activating protein 30	1.79885
14230	NM_010221,NM_001163481	Fkbp10	FK506 binding protein 10	1.79818
12834	NM_146007	Col6a2	collagen, type VI, alpha 2	1.79782
52855	NM_001302682,NM_001302683,NM_001302681,NM_001302677,NM_001302676,NM_001302675,NM_001113474,NM_178611	Lair1	leukocyte-associated immunoglobulin-like receptor 1 isoform h	1.79771
244562	NM_172912	Abcc12	ATP-binding cassette, sub-family C (CFTR/MRP), member 12	1.79728
52150	NM_001033525	Kcnk6	potassium inwardly-rectifying channel, subfamily K, member 6	1.79658
332579	NM_001037747	Card9	caspase recruitment domain family, member 9	1.79467
21452	NM_001130458,NM_001130459,NM_015749	Tcn2	transcobalamin 2	1.79416
18399	NM_008766	Slc22a6	solute carrier family 22 (organic anion transporter), member 6	1.79223
80837	NM_023275	Rhoj	ras homolog gene family, member J	1.79123
78617	NM_030137	Cstad	CSA-conditional, T cell activation-dependent protein	1.79114
17748	NM_013602	Mt1	metallothionein 1	1.79066
18600	NM_008812	Padi2	peptidyl arginine deiminase, type II	1.78938
14231	NM_010222	Fkbp7	FK506 binding protein 7	1.78884
319981	NR_045984	C530044C16Rik	RIKEN cDNA C530044C16 gene	1.78796
217151	NM_207231	Arl5c	ADP-ribosylation factor-like 5C	1.78774
217143	NM_001081220	Gpr179	G protein-coupled receptor 179	1.78704
226041	NM_175013	Pgm5	phosphoglucomutase 5	1.78563
14221	NM_010218	Fjx1	four jointed box 1 (Drosophila)	1.78531
19124	NM_011171	Procr	protein C receptor, endothelial	1.78499
241274	NM_146251	Pnpla7	patatin-like phospholipase domain containing 7	1.78338
69069	NM_001163616	1810011H11Rik	RIKEN cDNA 1810011H11 gene	1.78335
76633	NM_028275	1700112E06Rik	RIKEN cDNA 1700112E06 gene	1.78323
72043	NM_028072,NM_001252578,NM_001252579	Sulf2	sulfatase 2	1.78312
69583	NM_023517,NM_001159505	Tnfsf13	tumor necrosis factor (ligand) superfamily, member 13	1.78299
20501	NM_009196	Slc16a1	solute carrier family 16 (monocarboxylic acid transporters), member 1	1.78271
100043580	NR_030674	Gm4532	predicted gene 4532	1.78052
170706	NM_019432	Tmem37	transmembrane protein 37	1.77966
20130	NM_009101	Rras	Harvey rat sarcoma oncogene, subgroup R	1.77916
433466	NM_001114637	Jmjd7	jumonji domain containing 7	1.77763
80879	NM_001038654,NM_030696,NM_001038653	Slc16a3	solute carrier family 16 (monocarboxylic acid transporters), member 3	1.77654
20911	NM_011503	Stxbp2	syntaxin binding protein 2	1.77649
17178	NM_008557	Fxyd3	FXYD domain-containing ion transport regulator 3	1.77635
100043636	NR_015519	AI662270	expressed sequence AI662270	1.77522
78465	NM_001033185	1700084C01Rik	RIKEN cDNA 1700084C01 gene	1.77341
54153	NM_133914,NM_001039103	Rasa4	RAS p21 protein activator 4	1.77144
67784	NM_026376	Plxnd1	plexin D1	1.76972
58223	NM_021412,NM_001164197	Mmp19	matrix metallopeptidase 19	1.76968
20776	NM_146260	Tmie	transmembrane inner ear	1.76962
14132	NM_010189	Fcgrt	Fc receptor, IgG, alpha chain transporter	1.76578
12841	NM_009936	Col9a3	collagen, type IX, alpha 3	1.7648
20315	NM_021704,NM_001012477,NM_013655	Cxcl12	chemokine (C-X-C motif) ligand 12	1.76327
71683	NM_001048207	Gypc	glycophorin C	1.76319
16538	NM_008435	Kcns1	K+ voltage-gated channel, subfamily S, 1	1.76313
18830	NM_011125	Pltp	phospholipid transfer protein	1.76214
67705	NR_027875,NR_015608	1810058I24Rik	RIKEN cDNA 1810058I24 gene	1.76209
14744	NM_008152	Gpr65	G-protein coupled receptor 65	1.76169
170743	NM_001290758,NM_001290755,NM_001290756,NM_133211,NM_001290757	Tlr7	toll-like receptor 7 isoform a precursor	1.75571
103012	NR_015505,NR_026976	6720401G13Rik	RIKEN cDNA 6720401G13 gene	1.7554
74191	NM_028808	P2ry13	purinergic receptor P2Y, G-protein coupled 13	1.75283
66895	NM_025831	Pxdc1	PX domain containing 1	1.7528
15199	NM_013546	Hebp1	heme binding protein 1	1.75125
15951	NM_008329	Ifi204	interferon activated gene 204	1.75082
85031	NM_134102	Pla1a	phospholipase A1 member A	1.75015
24055	NM_011893,NM_001145858,NM_001145859	Sh3bp2	SH3-domain binding protein 2	1.74878
67951	NM_026473	Tubb6	tubulin, beta 6 class V	1.74772
17533	NM_008625	Mrc1	mannose receptor, C type 1	1.74481
14201	NM_010213	Fhl3	four and a half LIM domains 3	1.74386
140570	NM_001159521,NM_138749,NM_001284506	Plxnb2	plexin B2	1.74379
69821	NM_178051	Mterfd2	MTERF domain containing 2	1.743
105976	NR_045719	AU022793	expressed sequence AU022793	1.74168
75612	NM_029364	Gns	glucosamine (N-acetyl)-6-sulfatase	1.74078
17000	NM_010736	Ltbr	lymphotoxin B receptor	1.7401
16068	NM_010531	Il18bp	interleukin 18 binding protein	1.73984
18753	NM_011103	Prkcd	protein kinase C, delta	1.73969
14707	NM_010318	Gng5	guanine nucleotide binding protein (G protein), gamma 5	1.73937
235633	NM_001146060,NM_001146059,NM_146228	Als2cl	ALS2 C-terminal like	1.73863
237759	NM_153393	Col23a1	collagen, type XXIII, alpha 1	1.73788
56693	NM_019922	Crtap	cartilage associated protein	1.73739
57742	NM_021304,NR_003522	Abhd1	abhydrolase domain-containing protein 1	1.73709
246177	NM_178440	Myo1g	myosin IG	1.73643
23882	NM_011817	Gadd45g	growth arrest and DNA-damage-inducible 45 gamma	1.73618
667370	NM_001005858	I830012O16Rik	RIKEN cDNA I830012O16 gene	1.73533
72333	NM_001081390,NM_001293774,NM_001293773,NM_001293772	Palld	palladin isoform 3	1.73379
75429	NM_029283,NM_001162878	Fam183b	family with sequence similarity 183, member B	1.73346
75452	NM_029291	Ascc2	activating signal cointegrator 1 complex subunit 2	1.73067
17390	NM_008610	Mmp2	matrix metallopeptidase 2	1.72762
242608	NM_001285958,NM_001285956,NM_172874	Podn	podocan	1.72739
246256	NM_144559	Fcgr4	Fc receptor, IgG, low affinity IV	1.7271
69772	NM_001172055,NM_027208	Bdh2	3-hydroxybutyrate dehydrogenase, type 2	1.72668
235041	NM_145611	Kank2	KN motif and ankyrin repeat domains 2	1.72644
233328	NM_146191	Lrrk1	leucine-rich repeat kinase 1	1.72626
67101	NM_025966	2310039H08Rik	RIKEN cDNA 2310039H08 gene	1.72541
232413	NM_177686	Clec12a	C-type lectin domain family 12, member a	1.72539
20787	NM_011480	Srebf1	sterol regulatory element binding transcription factor 1	1.72358
11606	NM_007428	Agt	angiotensinogen (serpin peptidase inhibitor, clade A, member 8)	1.72241
18438	NM_011026	P2rx4	purinergic receptor P2X, ligand-gated ion channel 4	1.7207
100040591	NM_001110227	Kcnj13	potassium inwardly-rectifying channel, subfamily J, member 13	1.72026
12125	NM_001284410,NM_009754,NM_207680,NM_001291016,NM_207681	Bcl2l11	bcl-2-like protein 11 isoform 5	1.72024
21824	NM_009378	Thbd	thrombomodulin	1.71948
223433	NM_001242423,NM_001242424,NM_198301	Fam105a	family with sequence similarity 105, member A	1.71925
20193	NM_011309	S100a1	S100 calcium binding protein A1	1.71826
72709	NM_001204153,NM_001204152,NM_028331	C1qtnf6	C1q and tumor necrosis factor related protein 6	1.71748
230766	NM_182783	Fam167b	family with sequence similarity 167, member B	1.71712
71839	NM_027950	Osgin1	oxidative stress induced growth inhibitor 1	1.71508
66610	NM_025659,NM_001163464	Abi3	ABI gene family, member 3	1.71414
105348	NM_027307,NM_001035122	Golm1	golgi membrane protein 1	1.71406
71584	NM_023608	Gdpd2	glycerophosphodiester phosphodiesterase domain containing 2	1.71337
215418	NM_153287	Csrnp1	cysteine-serine-rich nuclear protein 1	1.71313
20196	NM_009113	S100a13	S100 calcium binding protein A13	1.71294
14281	NM_010234	Fos	FBJ osteosarcoma oncogene	1.71276
229499	NM_178165,NM_001136236,NM_153090	Fcrl1	Fc receptor-like 1	1.7119
230787	NM_001033308	Themis2	thymocyte selection associated family member 2	1.71166
17939	NM_008669	Naga	N-acetyl galactosaminidase, alpha	1.7105
108670	NM_178825,NM_029495	Epsti1	epithelial stromal interaction 1 (breast)	1.70942
75495	NM_029309	Morn5	MORN repeat containing 5	1.70878
18938	NM_008889	Ppp1r14b	protein phosphatase 1, regulatory (inhibitor) subunit 14B	1.70838
626578	NM_001039646	Gbp10	guanylate-binding protein 10	1.70482
574428	NM_001029929	Zmynd15	zinc finger, MYND-type containing 15	1.70396
71137	NM_027689,NM_001024918	Rfx4	regulatory factor X, 4 (influences HLA class II expression)	1.70275
18024	NM_010902	Nfe2l2	nuclear factor, erythroid derived 2, like 2	1.702
21916	NM_021883	Tmod1	tropomodulin 1	1.7019
100504309	NR_045265	Toporsos	topoisomerase I binding, arginine/serine-rich, opposite strand	1.70174
270084	NM_173014	Lpcat2	lysophosphatidylcholine acyltransferase 2	1.70137
14775	NM_008160	Gpx1	glutathione peroxidase 1	1.70127
230815	NM_207237	Man1c1	mannosidase, alpha, class 1C, member 1	1.69778
12193	NM_001001806	Zfp36l2	zinc finger protein 36, C3H type-like 2	1.69702
59126	NM_021606,NM_001159631	Nek6	NIMA (never in mitosis gene a)-related expressed kinase 6	1.69629
217344	NM_001167680,NM_172572	Rhbdf2	rhomboid 5 homolog 2 (Drosophila)	1.6962
93708	NM_033583	Pcdhgc5	protocadherin gamma subfamily C, 5	1.69517
22376	NM_009515	Was	Wiskott-Aldrich syndrome homolog (human)	1.69427
23962	NM_011854	Oasl2	2'-5' oligoadenylate synthetase-like 2	1.69375
207818	NM_001033872,NM_174992,NR_104337,NM_001285413,NM_001285414,NR_104338	Smagp	small cell adhesion glycoprotein	1.69182
18034	NM_001177370,NM_001177369,NM_019408	Nfkb2	nuclear factor of kappa light polypeptide gene enhancer in B cells 2, p49/p100	1.69143
73149	NM_001204241,NM_153197	Clec4a3	C-type lectin domain family 4, member a3	1.69141
30791	NM_013901	Slc39a1	solute carrier family 39 (zinc transporter), member 1	1.69058
100044509	NM_001195258	Gm14378	predicted gene 14378	1.69024
17118	NM_008538	Marcks	myristoylated alanine rich protein kinase C substrate	1.68989
20969	NM_011519	Sdc1	syndecan 1	1.68964
16852	NM_008495	Lgals1	lectin, galactose binding, soluble 1	1.68943
226594	NM_001038846,NM_178593	Rcsd1	RCSD domain containing 1	1.68758
17314	NM_008598	Mgmt	O-6-methylguanine-DNA methyltransferase	1.68639
230837	NM_001008232	Asap3	ArfGAP with SH3 domain, ankyrin repeat and PH domain 3	1.68637
434402	NM_001004191	Gm5617	predicted gene 5617	1.68415
67963	NM_023409	Npc2	Niemann Pick type C2	1.68294
69032	NM_026915	Lyzl4	lysozyme-like 4	1.68126
71780	NM_023627	Isyna1	myo-inositol 1-phosphate synthase A1	1.68099
223332	NM_198024	Ranbp3l	RAN binding protein 3-like	1.68015
12263	NM_013484	C2	complement component 2 (within H-2S)	1.67826
15277	NM_013820	Hk2	hexokinase 2	1.67793
20684	NM_013673	Sp100	nuclear antigen Sp100	1.67719
83924	NM_031999	Gpr137b	G protein-coupled receptor 137B	1.67559
66838	NR_038126	0610009L18Rik	RIKEN cDNA 0610009L18 gene	1.67512
109042	NM_028444	Prkcdbp	protein kinase C, delta binding protein	1.67448
93706	NM_033581	Pcdhgc3	protocadherin gamma subfamily C, 3	1.67346
320981	NM_177304	Enpp6	ectonucleotide pyrophosphatase/phosphodiesterase 6	1.67329
12778	NM_001271607,NM_007722	Ackr3	atypical chemokine receptor 3	1.67314
11536	NM_007412	Gpr182	G protein-coupled receptor 182	1.67302
677044	NR_003965	Gm10653	predicted gene 10653	1.67217
53867	NM_016919	Col5a3	collagen, type V, alpha 3	1.67041
14794	NM_013539	Spsb2	splA/ryanodine receptor domain and SOCS box containing 2	1.66992
59010	NM_021507,NR_027888,NM_001162503	Sqrdl	sulfide quinone reductase-like (yeast)	1.6699
12521	NM_001271430,NM_001271431,NM_001271432,NM_001136055,NM_007656,NM_001271462,NM_001271461	Cd82	CD82 antigen	1.66986
17035	NM_016753	Lxn	latexin	1.66939
234582	NM_001033533	Ccdc102a	coiled-coil domain containing 102A	1.66921
21788	NM_001177319,NM_001177320,NM_011576	Tfpi	tissue factor pathway inhibitor	1.66707
74580	NM_029011	Pyroxd2	pyridine nucleotide-disulphide oxidoreductase domain 2	1.66705
21894	NM_011602	Tln1	talin 1	1.66539
70113	NM_001013022	Odf3b	outer dense fiber of sperm tails 3B	1.66309
18826	NM_008879,NM_001247984	Lcp1	lymphocyte cytosolic protein 1	1.66287
192654	NM_133792	Pla2g15	phospholipase A2, group XV	1.66251
216991	NM_172133	Adap2	ArfGAP with dual PH domains 2	1.66204
65970	NM_001113545,NM_023063	Lima1	LIM domain and actin binding 1	1.66123
16988	NM_010734	Lst1	leukocyte specific transcript 1	1.66112
224109	NM_146069	Nrros	negative regulator of reactive oxygen species	1.65974
15979	NM_010511	Ifngr1	interferon gamma receptor 1	1.6593
51793	NM_001190449,NM_016765	Ddah2	dimethylarginine dimethylaminohydrolase 2	1.65839
216984	NM_001077496	Evi2b	ecotropic viral integration site 2b	1.65732
20852	NM_009284	Stat6	signal transducer and activator of transcription 6	1.65592
333670	NM_001277132	Gm867	predicted gene 867	1.65568
56043	NM_018859	Akr1e1	aldo-keto reductase family 1, member E1	1.65498
23845	NM_001038604,NM_021364	Clec5a	C-type lectin domain family 5, member a	1.65434
67213	NM_026036	Cmtm6	CKLF-like MARVEL transmembrane domain containing 6	1.65365
71233	NM_027728	Enkur	enkurin, TRPC channel interacting protein	1.65352
751865	NM_001081962	Sap25	sin3 associated polypeptide	1.65307
109032	NM_175397,NM_030194	Sp110	Sp110 nuclear body protein	1.65267
17829	NM_013605	Muc1	mucin 1, transmembrane	1.65237
71602	NM_181072	Myo1e	myosin IE	1.65219
20652	NM_009230	Soat1	sterol O-acyltransferase 1	1.65213
69710	NM_001040111,NM_198096,NM_001040112,NM_027180	Arap1	ArfGAP with RhoGAP domain, ankyrin repeat and PH domain 1	1.65184
21354	NM_013683,NM_001161730	Tap1	transporter 1, ATP-binding cassette, sub-family B (MDR/TAP)	1.65108
14991	NM_013819	H2-M3	histocompatibility 2, M region locus 3	1.65053
75736	NM_029410	Bcl2l12	BCL2-like 12 (proline rich)	1.65034
14411	NM_133661	Slc6a12	solute carrier family 6 (neurotransmitter transporter, betaine/GABA), member 12	1.65023
69364	NM_027056	1700012P22Rik	RIKEN cDNA 1700012P22 gene	1.65021
106582	NM_134122	Nrm	nurim (nuclear envelope membrane protein)	1.65015
74153	NM_023738	Uba7	ubiquitin-like modifier activating enzyme 7	1.64921
17948	NM_010872,NM_001126182	Naip2	NLR family, apoptosis inhibitory protein 2	1.64916
231162	NM_001081106	Cytl1	cytokine-like 1	1.64817
226691	NM_001204910	AI607873	expressed sequence AI607873	1.64701
16010	NM_010517	Igfbp4	insulin-like growth factor binding protein 4	1.64647
259300	NM_153068	Ehd2	EH-domain containing 2	1.6457
15446	NM_008278	Hpgd	hydroxyprostaglandin dehydrogenase 15 (NAD)	1.64544
14468	NM_010259	Gbp2b	guanylate binding protein 2b	1.64314
105670	NM_134083,NR_033185,NM_001170694	Rcbtb2	regulator of chromosome condensation (RCC1) and BTB (POZ) domain containing protein 2	1.64223
71712	NM_027878	Dram1	DNA-damage regulated autophagy modulator 1	1.64219
73112	NM_028440	Abracl	ABRA C-terminal like	1.64126
56173	NM_019500,NM_001165926,NM_001165925	Cldn14	claudin 14	1.64091
14999	NM_010387	H2-DMb1	histocompatibility 2, class II, locus Mb1	1.64049
28010	NM_001025365	Miip	migration and invasion inhibitory protein	1.64011
192176	NM_001290421,NM_010227	Flna	filamin-A isoform 2	1.63823
11491	NR_102380,NM_001291871,NM_009615,NM_001277266,NR_120376	Adam17	disintegrin and metalloproteinase domain-containing protein 17 isoform 4	1.63798
20354	NM_013660,NM_001281880	Sema4d	sema domain, immunoglobulin domain (Ig), transmembrane domain (TM) and short cytoplasmic domain, (semaphorin) 4D	1.63795
26427	NM_011957	Creb3l1	cAMP responsive element binding protein 3-like 1	1.63721
73667	NM_001201332,NM_001201333	2410004P03Rik	RIKEN cDNA 2410004P03 gene	1.63656
664849	NR_003376	Gm7367	predicted pseudogene 7367	1.63607
11504	NM_009621	Adamts1	a disintegrin-like and metallopeptidase (reprolysin type) with thrombospondin type 1 motif, 1	1.63447
381524	NR_033140,NR_033139	AI427809	expressed sequence AI427809	1.63367
12854	NM_007745	Cort	cortistatin	1.63276
18787	NM_008871	Serpine1	serine (or cysteine) peptidase inhibitor, clade E, member 1	1.63248
80291	NM_030259	Rilpl2	Rab interacting lysosomal protein-like 2	1.63247
22350	NM_009510	Ezr	ezrin	1.63224
216445	NM_001285785,NM_146011	Arhgap9	Rho GTPase activating protein 9	1.6322
66184	NR_003634	Rps4l	ribosomal protein S4-like	1.63189
21356	NM_009318,NM_001025313	Tapbp	TAP binding protein	1.63143
68428	NM_001085409,NM_133186	Steap3	STEAP family member 3	1.63106
19223	NM_008968	Ptgis	prostaglandin I2 (prostacyclin) synthase	1.62875
105785	NM_134090	Kdelr3	KDEL (Lys-Asp-Glu-Leu) endoplasmic reticulum protein retention receptor 3	1.6287
15200	NM_010415	Hbegf	heparin-binding EGF-like growth factor	1.62858
231842	NM_173405	Amz1	archaelysin family metallopeptidase 1	1.62855
18413	NM_001013365	Osm	oncostatin M	1.62815
20469	NM_001164568,NM_011379,NM_001164482,NM_001164480,NM_001164481	Sipa1	signal-induced proliferation associated gene 1	1.6278
231238	NM_172710	Sel1l3	sel-1 suppressor of lin-12-like 3 (C. elegans)	1.62719
11853	NM_007484,NM_001291859	Rhoc	rho-related GTP-binding protein RhoC precursor	1.62627
19205	NM_001283013,NM_008956,NM_001077363	Ptbp1	polypyrimidine tract binding protein 1	1.62488
20491	NM_001029841,NM_009192	Sla	src-like adaptor	1.62448
104362	NM_008579	Meig1	meiosis expressed gene 1	1.62387
67389	NM_026125	Fam132a	family with sequence similarity 132, member A	1.62198
107589	NM_139300	Mylk	myosin, light polypeptide kinase	1.6199
328479	NR_033325,NR_033326	Gm5089	predicted gene 5089	1.61891
228151	NM_001081664	4833423E24Rik	RIKEN cDNA 4833423E24 gene	1.61831
11486	NM_007398,NM_001272052	Ada	adenosine deaminase	1.61762
17181	NM_016762	Matn2	matrilin 2	1.61728
100041230	NM_001195421	Hist1h4m	histone cluster 1, H4m	1.61604
98932	NM_172118	Myl9	myosin, light polypeptide 9, regulatory	1.61495
12229	NM_013482	Btk	Bruton agammaglobulinemia tyrosine kinase	1.61314
15214	NM_013904	Hey2	hairy/enhancer-of-split related with YRPW motif 2	1.61287
55942	NM_018820	Sertad1	SERTA domain containing 1	1.61259
100039707	NM_001128601	Gm2382	predicted gene 2382	1.61209
13400	NM_001190490,NR_126095,NM_001190491,NM_032418	Dmpk	dystrophia myotonica-protein kinase	1.61207
74116	NM_023734	Pi16	peptidase inhibitor 16	1.6119
321019	NM_183031	Gpr183	G protein-coupled receptor 183	1.61167
78829	NM_023910,NM_029805	Tsc22d4	TSC22 domain family, member 4	1.61156
76974	NM_029821	Urah	urate (5-hydroxyiso-) hydrolase	1.61139
94352	NM_033325	Loxl2	lysyl oxidase-like 2	1.61096
70511	NM_027446	Fam86	family with sequence similarity 86	1.61051
56620	NM_020001,NM_001190320,NM_001190321	Clec4n	C-type lectin domain family 4, member n	1.60977
394432	NM_201642	Ugt1a7c	UDP glucuronosyltransferase 1 family, polypeptide A7C	1.60975
77090	NR_122030,NM_001293800,NM_029865	Ocel1	occludin/ELL domain-containing protein 1 isoform 2	1.60963
12822	NM_009929,NM_001109991	Col18a1	collagen, type XVIII, alpha 1	1.60908
72565	NM_028283	Uaca	uveal autoantigen with coiled-coil domains and ankyrin repeats	1.60903
12577	NM_001161624,NM_009876	Cdkn1c	cyclin-dependent kinase inhibitor 1C (P57)	1.6089
75563	NM_175223	Dnali1	dynein, axonemal, light intermediate polypeptide 1	1.60865
12759	NM_013492	Clu	clusterin	1.60854
24110	NM_011909	Usp18	ubiquitin specific peptidase 18	1.60852
100017	NM_145554	Ldlrap1	low density lipoprotein receptor adaptor protein 1	1.60836
20308	NM_011338	Ccl9	chemokine (C-C motif) ligand 9	1.60809
69408	NM_139139	Dnajc17	DnaJ (Hsp40) homolog, subfamily C, member 17	1.60799
381217	NM_001114174	Fam189a2	family with sequence similarity 189, member A2	1.60762
12683	NM_007702	Cidea	cell death-inducing DNA fragmentation factor, alpha subunit-like effector A	1.60713
407800	NM_001012324	Ecm2	extracellular matrix protein 2, female organ and adipocyte specific	1.60705
93714	NM_033589	Pcdhga6	protocadherin gamma subfamily A, 6	1.60687
227327	NM_145222	B3gnt7	UDP-GlcNAc:betaGal beta-1,3-N-acetylglucosaminyltransferase 7	1.60609
114774	NM_054056	Pawr	PRKC, apoptosis, WT1, regulator	1.60537
14239	NM_010226	Foxs1	forkhead box S1	1.60395
22190	NM_019639	Ubc	ubiquitin C	1.60312
107375	NM_134154	Slc25a45	solute carrier family 25, member 45	1.603
77056	NM_029857	Tmco4	transmembrane and coiled-coil domains 4	1.60267
74577	NM_029010	Glb1l	galactosidase, beta 1-like	1.6013
76281	NM_029564	Tax1bp3	Tax1 (human T cell leukemia virus type I) binding protein 3	1.60051
72512	NM_028261,NM_001289591,NM_001289592	Tmem173	stimulator of interferon genes protein isoform 3	1.59947
81910	NM_133626,NM_024281	Rrbp1	ribosome binding protein 1	1.59934
226527	NM_001033284	BC026585	cDNA sequence BC026585	1.59901
66395	NM_001039959,NR_104460,NM_009643,NM_001286518	Ahnak	AHNAK nucleoprotein (desmoyokin)	1.59871
246228	NM_147776	Vwa1	von Willebrand factor A domain containing 1	1.59768
109901	NM_033612	Cela1	chymotrypsin-like elastase family, member 1	1.59751
243912	NM_001012401	Hspb6	heat shock protein, alpha-crystallin-related, B6	1.59701
56437	NM_019662	Rrad	Ras-related associated with diabetes	1.59592
628308	NM_001177568	Gm14420	predicted gene 14420	1.59584
18782	NM_011109	Pla2g2d	phospholipase A2, group IID	1.59547
214444	NM_145990	Cdk5rap2	CDK5 regulatory subunit associated protein 2	1.59502
17133	NM_010755	Maff	v-maf musculoaponeurotic fibrosarcoma oncogene family, protein F (avian)	1.59501
54353	NM_018773	Skap2	src family associated phosphoprotein 2	1.59472
207798	NM_153528,NM_001172107	Gramd1c	GRAM domain containing 1C	1.59255
19732	NM_009059	Rgl2	ral guanine nucleotide dissociation stimulator-like 2	1.59122
319622	NM_001033380	Itpripl2	inositol 1,4,5-triphosphate receptor interacting protein-like 2	1.58967
619313	NR_045782,NR_045781	I730030J21Rik	RIKEN cDNA I730030J21 gene	1.58954
30044	NM_013887,NM_001128599	Opn4	opsin 4 (melanopsin)	1.58741
433638	NM_001033780	I830077J02Rik	RIKEN cDNA I830077J02 gene	1.58684
100182	NM_001045514	Akna	AT-hook transcription factor	1.58649
56078	NM_181315	Car5b	carbonic anhydrase 5b, mitochondrial	1.58621
12476	NM_009842,NM_001111049,NM_001111050	Cd151	CD151 antigen	1.58572
12802	NM_009924	Cnr2	cannabinoid receptor 2 (macrophage)	1.5852
70785	NM_153551	Dennd1c	DENN/MADD domain containing 1C	1.58445
68458	NM_026731	Ppp1r14a	protein phosphatase 1, regulatory (inhibitor) subunit 14A	1.58348
50917	NM_016722,NM_001193645	Galns	galactosamine (N-acetyl)-6-sulfate sulfatase	1.58325
74511	NM_028977	Lrrc17	leucine rich repeat containing 17	1.58316
21827	NM_013691	Thbs3	thrombospondin 3	1.58266
64685	NM_001141948,NM_001141949,NM_019401	Nmi	N-myc (and STAT) interactor	1.58233
319187	NM_178201	Hist1h2bn	histone cluster 1, H2bn	1.58116
97165	NM_008252	Hmgb2	high mobility group box 2	1.58051
246154	NM_139307	Vasn	vasorin	1.58038
19038	NM_008908	Ppic	peptidylprolyl isomerase C	1.57975
30935	NM_023141	Tor3a	torsin family 3, member A	1.57958
20292	NM_011330	Ccl11	chemokine (C-C motif) ligand 11	1.57854
434215	NM_001113379	Lrrc32	leucine rich repeat containing 32	1.57771
50770	NM_015804,NR_121603,NM_001293667,NM_001293668	Atp11a	probable phospholipid-transporting ATPase IH isoform 3	1.57748
13713	NM_013508,NM_001282967	Elk3	ELK3, member of ETS oncogene family	1.57734
230738	NM_153159	Zc3h12a	zinc finger CCCH type containing 12A	1.57727
11974	NM_025272	Atp6v0e	ATPase, H+ transporting, lysosomal V0 subunit E	1.57717
630294	NM_001177467	Gm7030	predicted gene 7030	1.57716
227696	NM_001252568,NM_172267,NM_001252571,NM_001252570,NM_001281829	Phyhd1	phytanoyl-CoA dioxygenase domain containing 1	1.57657
16164	NM_133990	Il13ra1	interleukin 13 receptor, alpha 1	1.57648
12752	NM_009907,NM_001146311	Cln3	ceroid lipofuscinosis, neuronal 3, juvenile (Batten, Spielmeyer-Vogt disease)	1.57592
232984	NM_001036740,NM_146184	B3gnt8	UDP-GlcNAc:betaGal beta-1,3-N-acetylglucosaminyltransferase 8	1.57574
70445	NM_054042	Cd248	CD248 antigen, endosialin	1.5757
19261	NM_001291022,NM_001291019,NM_007547,NM_001291021,NM_001291020,NM_001177647	Sirpa	tyrosine-protein phosphatase non-receptor type substrate 1 isoform 5 precursor	1.57547
20391	NM_009161	Sgca	sarcoglycan, alpha (dystrophin-associated glycoprotein)	1.57505
27055	NM_012056	Fkbp9	FK506 binding protein 9	1.57481
76654	NM_029692,NM_001289660,NM_001289659	Upp2	uridine phosphorylase 2 isoform 1	1.5748
102644	NM_178644	Oaf	OAF homolog (Drosophila)	1.57462
319161	NM_175657	Hist1h4n	histone cluster 1, H4n	1.57424
76088	NM_028785	Dock8	dedicator of cytokinesis 8	1.57328
83436	NM_031257	Plekha2	pleckstrin homology domain-containing, family A (phosphoinositide binding specific) member 2	1.57313
15512	NM_008301,NM_001002012	Hspa2	heat shock protein 2	1.57306
12579	NM_007670	Cdkn2b	cyclin-dependent kinase inhibitor 2B (p15, inhibits CDK4)	1.57261
24044	NM_022813	Scamp2	secretory carrier membrane protein 2	1.57254
76453	NM_029614	Prss23	protease, serine 23	1.57253
52840	NM_001048227,NM_026797,NM_001048229,NM_001048228	Dbndd2	dysbindin (dystrobrevin binding protein 1) domain containing 2	1.57222
69774	NM_027209	Ms4a6b	membrane-spanning 4-domains, subfamily A, member 6B	1.57187
18566	NM_008798	Pdcd1	programmed cell death 1	1.57127
22379	NM_011711	Fmnl3	formin-like 3	1.57091
22608	NM_011732	Ybx1	Y box protein 1	1.57061
12751	NM_009906	Tpp1	tripeptidyl peptidase I	1.56921
60594	NM_001110807	Capn12	calpain 12	1.56878
19011	NM_008902,NM_001168693	Endou	endonuclease, polyU-specific	1.56857
107373	NM_026640	Fam111a	family with sequence similarity 111, member A	1.56756
74080	NM_144533	Nmnat3	nicotinamide nucleotide adenylyltransferase 3	1.56714
101488	NM_001252530,NM_001252531,NM_175316	Slco2b1	solute carrier organic anion transporter family, member 2b1	1.56659
433637	NR_045845	Gm5547	predicted gene 5547	1.56637
210530	NM_173379	Leprel1	leprecan-like 1	1.56596
107321	NM_134152	Lpxn	leupaxin	1.56563
235587	NM_145619	Parp3	poly (ADP-ribose) polymerase family, member 3	1.56474
53314	NM_016767	Batf	basic leucine zipper transcription factor, ATF-like	1.56431
319997	NM_177055	A630001G21Rik	RIKEN cDNA A630001G21 gene	1.56354
67305	NM_024198	Gpx7	glutathione peroxidase 7	1.56298
16172	NM_008359	Il17ra	interleukin 17 receptor A	1.56164
15365	NR_037996	Hmga2-ps1	high mobility group AT-hook 2, pseudogene 1	1.56134
52668	NM_026790,NM_194069,NM_194068,NM_194067,NM_194066	Ifi27	interferon, alpha-inducible protein 27	1.56113
16889	NM_021460,NM_001111100	Lipa	lysosomal acid lipase A	1.56089
16069	NM_152839	Igj	immunoglobulin joining chain	1.56044
100532	NM_145923	Rell1	RELT-like 1	1.56037
213603	NM_145394	Slc44a3	solute carrier family 44, member 3	1.56024
16145	NM_018738	Igtp	interferon gamma induced GTPase	1.55964
259277	NM_008940	Klk8	kallikrein related-peptidase 8	1.55958
54615	NR_033409,NM_018787	Npff	neuropeptide FF-amide peptide precursor	1.55947
16822	NM_010696	Lcp2	lymphocyte cytosolic protein 2	1.55813
56489	NM_019777	Ikbke	inhibitor of kappaB kinase epsilon	1.55695
16176	NM_008361	Il1b	interleukin 1 beta	1.55676
319899	NM_177030	Dock6	dedicator of cytokinesis 6	1.55619
100503915	NM_001195537	Smpd5	sphingomyelin phosphodiesterase 5	1.555
54598	NM_018782	Calcrl	calcitonin receptor-like	1.55469
57373	NM_020616	Akip1	A kinase (PRKA) interacting protein 1	1.55451
435145	NM_001207021	AI848285	expressed sequence AI848285	1.55416
11551	NM_007417	Adra2a	adrenergic receptor, alpha 2a	1.55069
67313	NM_028872	5730559C18Rik	RIKEN cDNA 5730559C18 gene	1.55068
83768	NM_031843	Dpp7	dipeptidylpeptidase 7	1.55024
68151	NM_026582,NR_037590	Wls	wntless homolog (Drosophila)	1.54989
107885	NM_026829	Mthfs	5, 10-methenyltetrahydrofolate synthetase	1.54908
55950	NM_018772,NM_001163709	Bri3	brain protein I3	1.54888
11854	NM_007485	Rhod	ras homolog gene family, member D	1.54829
68852	NM_001013019	Lrrn4cl	LRRN4 C-terminal like	1.54795
58804	NM_021454	Cdc42ep5	CDC42 effector protein (Rho GTPase binding) 5	1.54688
101700	NM_198012	Trim68	tripartite motif-containing 68	1.54635
226115	NM_153520	Opalin	oligodendrocytic myelin paranodal and inner loop protein	1.5457
20973	NM_009304	Syngr2	synaptogyrin 2	1.54563
68024	NM_001290380,NM_023422	Hist1h2bc	histone H2B type 1-C/E/G	1.54532
20887	NM_133670	Sult1a1	sulfotransferase family 1A, phenol-preferring, member 1	1.54504
433470	NM_001004174	AA467197	expressed sequence AA467197	1.54326
213019	NM_001253736,NM_145978	Pdlim2	PDZ and LIM domain 2	1.5425
68797	NM_026840	Pdgfrl	platelet-derived growth factor receptor-like	1.5423
73182	NM_152799,NM_001289600,NM_001289601,NM_028460,NM_001032414,NM_001032413	Pear1	platelet endothelial aggregation receptor 1 isoform c	1.54085
628900	NM_001199940	Serpina3i	serine (or cysteine) peptidase inhibitor, clade A, member 3I	1.54039
19143	NM_011176	St14	suppression of tumorigenicity 14 (colon carcinoma)	1.53898
17259	NM_001045484,NM_008578	Mef2b	myocyte enhancer factor 2B	1.53864
66111	NM_025360	Tmed3	transmembrane emp24 domain containing 3	1.53839
16905	NM_019390,NM_001111102,NM_001002011	Lmna	lamin A	1.53693
14276	NM_001303231,NM_008035,NM_001303239	Folr2	folate receptor beta precursor	1.53653
232086	NM_144916	Tmem150a	transmembrane protein 150A	1.53637
68545	NM_001033141	Ecscr	endothelial cell surface expressed chemotaxis and apoptosis regulator	1.53617
16190	NM_001008700	Il4ra	interleukin 4 receptor, alpha	1.53598
107766	NM_025325	Haao	3-hydroxyanthranilate 3,4-dioxygenase	1.53584
14792	NM_145130	Lpcat3	lysophosphatidylcholine acyltransferase 3	1.53521
16950	NM_013586	Loxl3	lysyl oxidase-like 3	1.53493
30937	NM_144799	Lmcd1	LIM and cysteine-rich domains 1	1.53474
270091	NM_001170788,NM_001170789,NM_001033371	Lrrc36	leucine rich repeat containing 36	1.53389
56722	NM_019980	Litaf	LPS-induced TN factor	1.53378
68337	NM_024223	Crip2	cysteine rich protein 2	1.53371
17160	NM_008550	Man2b2	mannosidase 2, alpha B2	1.53358
67803	NM_172397	Limd2	LIM domain containing 2	1.53248
19896	NM_011287	Rpl10a	ribosomal protein L10A	1.53207
18008	NM_016701	Nes	nestin	1.53138
16994	NM_008518	Ltb	lymphotoxin B	1.53096
21682	NM_013689,NM_001113464,NM_001113460,NM_001113461	Tec	tec protein tyrosine kinase	1.53033
12509	NM_001111060,NM_007652	Cd59a	CD59a antigen	1.53007
18073	NM_010917	Nid1	nidogen 1	1.53004
54199	NM_017466,NM_001302376,NM_001302377	Ccrl2	C-C chemokine receptor-like 2	1.53003
232089	NM_144917,NM_001253692	Elmod3	ELMO/CED-12 domain containing 3	1.52998
19766	NM_009068	Ripk1	receptor (TNFRSF)-interacting serine-threonine kinase 1	1.5299
73827	NM_178066	Tmem198b	transmembrane protein 198b	1.5297
14678	NM_008138	Gnai2	guanine nucleotide binding protein (G protein), alpha inhibiting 2	1.5296
215751	NM_145418	Ginm1	glycoprotein integral membrane 1	1.52893
121021	NM_139001	Cspg4	chondroitin sulfate proteoglycan 4	1.52833
11881	NM_009712	Arsb	arylsulfatase B	1.52805
241576	NM_001290784,NM_178886	Ldlrad3	low-density lipoprotein receptor class A domain-containing protein 3 isoform b precursor	1.52801
20197	NM_011310	S100a3	S100 calcium binding protein A3	1.528
18643	NM_011072	Pfn1	profilin 1	1.52737
21355	NM_011530	Tap2	transporter 2, ATP-binding cassette, sub-family B (MDR/TAP)	1.52656
106639	NM_001166474,NM_178926	Vmac	vimentin-type intermediate filament associated coiled-coil protein	1.52599
20897	NM_001162479,NM_009291,NM_001162475,NM_001162476	Stra6	stimulated by retinoic acid gene 6	1.52523
74137	NM_001195025,NM_028778	Nuak2	NUAK family, SNF1-like kinase, 2	1.52514
64136	NM_022324	Sdf2l1	stromal cell-derived factor 2-like 1	1.52486
26561	NM_011985	Mmp23	matrix metallopeptidase 23	1.52477
108960	NM_172161,NM_001113553	Irak2	interleukin-1 receptor-associated kinase 2	1.52451
66422	NM_023203	Dctpp1	dCTP pyrophosphatase 1	1.52312
12036	NM_001243053,NM_009737,NM_001243052	Bcat2	branched chain aminotransferase 2, mitochondrial	1.52296
13849	NM_010145	Ephx1	epoxide hydrolase 1, microsomal	1.52281
67268	NM_026064	Myl12a	myosin, light chain 12A, regulatory, non-sarcomeric	1.52148
668253	NR_028264	Dleu2	deleted in lymphocytic leukemia, 2	1.52078
15242	NM_008245	Hhex	hematopoietically expressed homeobox	1.52048
108689	NM_175360	Obfc1	oligonucleotide/oligosaccharide-binding fold containing 1	1.51893
320207	NM_177320	Pik3r5	phosphoinositide-3-kinase, regulatory subunit 5, p101	1.51818
17775	NM_008640	Laptm4a	lysosomal-associated protein transmembrane 4A	1.51817
81877	NM_031176	Tnxb	tenascin XB	1.51692
29875	NM_016721	Iqgap1	IQ motif containing GTPase activating protein 1	1.51604
68994	NR_045817	1500015L24Rik	RIKEN cDNA 1500015L24 gene	1.51554
69871	NM_027242	Ppp1r35	protein phosphatase 1, regulatory subunit 35	1.51535
60440	NM_001146275,NM_021792	Iigp1	interferon inducible GTPase 1	1.5151
546143	NM_001198789	Ccpg1os	cell cycle progression 1, opposite strand	1.51471
18797	NM_001290349,NM_008874	Plcb3	1-phosphatidylinositol 4,5-bisphosphate phosphodiesterase beta-3 isoform a	1.5144
20498	NM_001253804,NR_045594,NM_009195	Slc12a4	solute carrier family 12, member 4	1.51369
20971	NM_011521	Sdc4	syndecan 4	1.51042
20682	NM_011448	Sox9	SRY (sex determining region Y)-box 9	1.50837
100043125	NM_001101657	Gm11711	predicted gene 11711	1.50823
12832	NM_007737	Col5a2	collagen, type V, alpha 2	1.50708
226250	NM_001177796,NM_001177797,NM_146102	Afap1l2	actin filament associated protein 1-like 2	1.50643
214968	NM_001291000,NM_199241,NM_172537,NM_199240,NM_001290997,NM_199239,NM_199238	Sema6d	semaphorin-6D isoform 3 precursor	1.50577
17858	NR_003508,NM_013606	Mx2	interferon-induced GTP-binding protein Mx2	1.50515
71909	NM_027999	Haus5	HAUS augmin-like complex, subunit 5	1.50417
22436	NM_011723	Xdh	xanthine dehydrogenase	1.5041
19252	NM_013642	Dusp1	dual specificity phosphatase 1	1.5039
225341	NM_144862	Lims2	LIM and senescent cell antigen like domains 2	1.50368
212167	NM_175437	Gsap	gamma-secretase activating protein	1.50353
216964	NM_001024920	Trp53i13	transformation related protein 53 inducible protein 13	1.50306
212503	NM_153783	Paox	polyamine oxidase (exo-N4-amino)	1.50285
16177	NM_008362,NM_001123382	Il1r1	interleukin 1 receptor, type I	1.50255
13653	NM_007913	Egr1	early growth response 1	1.50223
18113	NM_010924	Nnmt	nicotinamide N-methyltransferase	1.50207
16430	NM_008408	Stt3a	STT3, subunit of the oligosaccharyltransferase complex, homolog A (S. cerevisiae)	1.50126
194231	NM_001081047	Cnksr1	connector enhancer of kinase suppressor of Ras 1	1.50083
84682	NM_053091	Cox4i2	cytochrome c oxidase subunit IV isoform 2	1.50081
329659	NM_177856	E130311K13Rik	RIKEN cDNA E130311K13 gene	1.50019
218121	NM_153546	Mboat1	membrane bound O-acyltransferase domain containing 1	1.50005
