# Supplementary material for: Exposure to an enriched environment modulates the synaptic vesicle cycle in a mouse spinal cord injury model
Source: Sci Rep. 2024 May 25;14:11946. doi: 10.1038/s41598-024-62112-0 (PMC11126684; doi:10.1038/s41598-024-62112-0)
Supplement: Supplementary file 5 — Supplementary Table 5. [file 41598_2024_62112_MOESM5_ESM.xlsx]

## Sheet: Sheet1
Supplementary Table 5. Raw data for 666 differentially expressed genes.
Gene_ID	Transcript_ID	Gene_Symbol	Gene_Description	8wkSCI/Sham.fc
239405	NM_172815	Rspo2	R-spondin 2 homolog (Xenopus laevis)	-1.50012
211323	NM_178591	Nrg1	neuregulin 1	-1.50073
69727	NM_177561	Usp46	ubiquitin specific peptidase 46	-1.5008
208898	NM_001081153	Unc13c	unc-13 homolog C (C. elegans)	-1.50135
320405	NM_153163,NM_001252109,NM_001252108,NM_001252110,NM_001252107,NM_001252106,NM_001252105	Cadps2	Ca2+-dependent activator protein for secretion 2	-1.50206
67139	NM_025993	Mis12	MIS12 homolog (yeast)	-1.50299
13349	NM_010045	Darc	Duffy blood group, chemokine receptor	-1.503
66959	NM_025869	Dusp26	dual specificity phosphatase 26 (putative)	-1.50314
434128	NM_001099636	Pnmal2	PNMA-like 2	-1.5036
270192	NM_173781	Rab6b	RAB6B, member RAS oncogene family	-1.50365
13178	NM_007832	Dck	deoxycytidine kinase	-1.50409
23917	NM_001302933,NM_001302934,NM_011829	Impdh1	inosine-5'-monophosphate dehydrogenase 1 isoform 2	-1.50409
320237	NR_028086	6330419J24Rik	RIKEN cDNA 6330419J24 gene	-1.50428
211949	NM_145134	Spsb4	splA/ryanodine receptor domain and SOCS box containing 4	-1.50493
54156	NM_019397	Egfl6	EGF-like-domain, multiple 6	-1.50512
75623	NM_029368	Tex30	testis expressed 30	-1.50529
26420	NM_001163671,NM_001163672,NM_016961,NM_207692	Mapk9	mitogen-activated protein kinase 9	-1.5061
228662	NM_001025431,NM_145534	Btbd3	BTB (POZ) domain containing 3	-1.50627
269774	NM_001040106,NM_177762	Aak1	AP2 associated kinase 1	-1.5067
13640	NM_010109,NM_207654	Efna5	ephrin A5	-1.50676
72685	NM_198412,NM_001164585,NM_001164584,NM_001164583	Dnajc6	DnaJ (Hsp40) homolog, subfamily C, member 6	-1.50702
100041840	NM_001256501	Gm10408	predicted gene 10408	-1.50712
17756	NM_001039934,NM_008632	Map2	microtubule-associated protein 2	-1.50729
240614	NM_177721	Ranbp6	RAN binding protein 6	-1.50752
18667	NM_008829	Pgr	progesterone receptor	-1.50754
71310	NM_027758,NM_001111304	Tbc1d9	TBC1 domain family, member 9	-1.5077
100041874	NM_001270842	Gm3558	predicted gene 3558	-1.50813
238988	NM_177814	Erc2	ELKS/RAB6-interacting/CAST family member 2	-1.50841
73919	NM_029610,NR_104377,NM_001285961,NM_001285960,NR_126475,NM_001285959	Lyrm1	LYR motif containing 1	-1.50869
76897	NM_001163330,NM_178631,NM_001163328,NM_001163329	Ralyl	RALY RNA binding protein-like	-1.5092
20916	NM_011506	Sucla2	succinate-Coenzyme A ligase, ADP-forming, beta subunit	-1.50925
17344	NM_001164168,NM_001164167,NM_001164169,NM_001164170,NM_008602	Pias2	protein inhibitor of activated STAT 2	-1.50995
14718	NM_010324	Got1	glutamate oxaloacetate transaminase 1, soluble	-1.51004
69195	NM_153776	Tmem121	transmembrane protein 121	-1.51035
320472	NM_177167	Ppm1e	protein phosphatase 1E (PP2C domain containing)	-1.51091
23797	NM_011785	Akt3	thymoma viral proto-oncogene 3	-1.51105
76132	NM_175234	Faxc	failed axon connections homolog (Drosophila)	-1.51107
72185	NM_001170976,NM_001170975,NM_028146	Dbndd1	dysbindin (dystrobrevin binding protein 1) domain containing 1	-1.51119
14155	NM_010193	Fem1b	feminization 1 homolog b (C. elegans)	-1.51122
59025	NM_021522,NM_001038589	Usp14	ubiquitin specific peptidase 14	-1.51124
75665	NM_001080808	Ccdc64	coiled-coil domain containing 64	-1.51147
234797	NM_172286,NM_001163762,NM_001163760,NM_001163761	6430548M08Rik	RIKEN cDNA 6430548M08 gene	-1.51153
269784	NM_001109749,NM_173004,NM_001109751	Cntn4	contactin 4	-1.51183
234857	NM_172287	Spire2	spire homolog 2 (Drosophila)	-1.51229
74486	NM_148958	Osbpl10	oxysterol binding protein-like 10	-1.51263
29864	NM_013876	Rnf11	ring finger protein 11	-1.51279
23936	NM_011838	Lynx1	Ly6/neurotoxin 1	-1.51284
19132	NM_013639,NM_001163588,NM_001163589	Prph	peripherin	-1.51331
243373	NR_027236	AI854703	expressed sequence AI854703	-1.51346
238161	NM_198111	Akap6	A kinase (PRKA) anchor protein 6	-1.51347
20623	NM_133741,NM_001164572	Snrk	SNF related kinase	-1.5135
70611	NM_001033156	Fbxo33	F-box protein 33	-1.5135
12426	NM_007627	Cckbr	cholecystokinin B receptor	-1.51382
72572	NM_139140	Spats2	spermatogenesis associated, serine-rich 2	-1.515
634104	NM_001011780	Olfr287	olfactory receptor 287	-1.51562
68310	NM_026670	Zmym1	zinc finger, MYM domain containing 1	-1.51572
11922	NM_009717	Neurod6	neurogenic differentiation 6	-1.51574
16574	NM_008449	Kif5c	kinesin family member 5C	-1.51644
27204	NM_013722,NM_001164495	Syn3	synapsin III	-1.51657
11677	NM_009658	Akr1b3	aldo-keto reductase family 1, member B3 (aldose reductase)	-1.51686
26878	NM_020025	B3galt2	UDP-Gal:betaGlcNAc beta 1,3-galactosyltransferase, polypeptide 2	-1.51717
432530	NM_009622	Adcy1	adenylate cyclase 1	-1.51736
338352	NM_001037906	Nell1	NEL-like 1	-1.51848
243931	NM_172298	Tshz3	teashirt zinc finger family member 3	-1.51853
230649	NM_181040	Atpaf1	ATP synthase mitochondrial F1 complex assembly factor 1	-1.51863
24012	NM_011880,NM_001199003	Rgs7	regulator of G protein signaling 7	-1.51908
225651	NM_172630	Mppe1	metallophosphoesterase 1	-1.51938
67384	NM_026121	Bag4	BCL2-associated athanogene 4	-1.5194
83493	NM_030692	Sacm1l	SAC1 (suppressor of actin mutations 1, homolog)-like (S. cerevisiae)	-1.51958
99167	NM_138744,NM_001253769,NM_001253770,NM_001253768	Ssx2ip	synovial sarcoma, X breakpoint 2 interacting protein	-1.51991
213582	NM_001081230	Map9	microtubule-associated protein 9	-1.52003
545474	NM_001160410	Scrt2	scratch homolog 2, zinc finger protein (Drosophila)	-1.52025
194292	NR_024513	Gm5	predicted gene 5	-1.52043
279653	NM_001105245,NM_001105246	Pcdh19	protocadherin 19	-1.52073
73442	NM_175199	Hspa12a	heat shock protein 12A	-1.52098
79554	NM_024472	Gltpd1	glycolipid transfer protein domain containing 1	-1.52125
104885	NM_178915	Tmem179	transmembrane protein 179	-1.52135
242773	NM_173774	Slc45a1	solute carrier family 45, member 1	-1.52195
15505	NM_013559	Hsph1	heat shock 105kDa/110kDa protein 1	-1.5225
11941	NM_001036684,NM_009723	Atp2b2	ATPase, Ca++ transporting, plasma membrane 2	-1.52252
54722	NM_018769	Dfna5	deafness, autosomal dominant 5 (human)	-1.52293
26419	NM_016700	Mapk8	mitogen-activated protein kinase 8	-1.52337
320701	NM_177233	Fam19a4	family with sequence similarity 19, member A4	-1.52393
279561	NM_001271678,NM_001271679	Wnk3	WNK lysine deficient protein kinase 3	-1.52443
56386	NM_019737	B4galt6	UDP-Gal:betaGlcNAc beta 1,4-galactosyltransferase, polypeptide 6	-1.52446
319752	NR_045727	B230209E15Rik	RIKEN cDNA B230209E15 gene	-1.52482
217882	NM_001024602	Cep170b	centrosomal protein 170B	-1.52483
22045	NM_013696	Trhr	thyrotropin releasing hormone receptor	-1.52488
353237	NM_001003672	Pcdhac2	protocadherin alpha subfamily C, 2	-1.52495
72413	NM_028231	Kcnmb2	potassium large conductance calcium-activated channel, subfamily M, beta member 2	-1.52505
20511	NM_011393,NM_001077514,NM_001077515	Slc1a2	solute carrier family 1 (glial high affinity glutamate transporter), member 2	-1.52516
17755	NM_008634	Map1b	microtubule-associated protein 1B	-1.52525
252966	NM_145851	Cables2	CDK5 and Abl enzyme substrate 2	-1.52598
11419	NM_009597,NM_001289791	Asic1	acid-sensing ion channel 1 isoform 2	-1.52616
57294	NR_033727,NM_027015	Rps27	ribosomal protein S27	-1.52666
237403	NM_001013758	Lingo3	leucine rich repeat and Ig domain containing 3	-1.52669
12890	NM_009946	Cplx2	complexin 2	-1.5268
229714	NM_175470	Gpr61	G protein-coupled receptor 61	-1.52711
22401	NM_009517	Zmat3	zinc finger matrin type 3	-1.52747
208618	NM_001177631,NM_178059,NM_029895,NM_001081006,NM_001177630	Etl4	enhancer trap locus 4	-1.52823
270097	NM_173016	Vat1l	vesicle amine transport protein 1 homolog-like (T. californica)	-1.52837
68729	NM_197987	Trim37	tripartite motif-containing 37	-1.52844
59058	NM_021560	Bhlhe22	basic helix-loop-helix family, member e22	-1.52893
223726	NM_172610	Mpped1	metallophosphoesterase domain containing 1	-1.52965
114663	NM_053261	Impa2	inositol (myo)-1(or 4)-monophosphatase 2	-1.52977
329178	NM_175510	Unc80	unc-80 homolog (C. elegans)	-1.52985
23948	NM_011846	Mmp17	matrix metallopeptidase 17	-1.53002
242819	NM_198620	Rundc3b	RUN domain containing 3B	-1.53048
212448	NM_001162537	9330159F19Rik	RIKEN cDNA 9330159F19 gene	-1.53081
243911	NM_172898	Kirrel2	kin of IRRE like 2 (Drosophila)	-1.53131
56747	NM_001253917,NM_001253916,NM_019982	Sez6l	seizure related 6 homolog like	-1.53133
60345	NM_021717,NM_001162858	Nrip2	nuclear receptor interacting protein 2	-1.53177
237868	NM_001168521,NM_172795	Sarm1	sterile alpha and HEAT/Armadillo motif containing 1	-1.53222
71538	NM_023605,NM_001081490	Fbxo9	f-box protein 9	-1.53296
13807	NM_001302642,NM_013509	Eno2	gamma-enolase isoform 2	-1.53296
110542	NM_144547	Amhr2	anti-Mullerian hormone type 2 receptor	-1.53316
78771	NM_030174	Mctp1	multiple C2 domains, transmembrane 1	-1.53335
27062	NM_001042617,NM_012061	Cadps	Ca2+-dependent secretion activator	-1.53337
12035	NM_007532,NM_001024468	Bcat1	branched chain aminotransferase 1, cytosolic	-1.53337
67298	NM_026081,NM_001005385,NM_001004359	Gprasp1	G protein-coupled receptor associated sorting protein 1	-1.53338
58212	NM_021403	Srrm3	serine/arginine repetitive matrix 3	-1.53349
56541	NM_019986	Habp4	hyaluronic acid binding protein 4	-1.53369
75409	NM_198865	Slitrk5	SLIT and NTRK-like family, member 5	-1.53408
18189	NM_020252,NM_177284	Nrxn1	neurexin I	-1.53427
232441	NM_001164212,NM_181988,NM_001164214	Rerg	RAS-like, estrogen-regulated, growth-inhibitor	-1.53463
72393	NM_028224,NM_001038658	Faim2	Fas apoptotic inhibitory molecule 2	-1.53465
77629	NM_172430	Sphkap	SPHK1 interactor, AKAP domain containing	-1.53467
384061	NM_027402	Fndc5	fibronectin type III domain containing 5	-1.53487
60597	NM_021921	Mapk8ip2	mitogen-activated protein kinase 8 interacting protein 2	-1.535
13447	NM_007873	Doc2b	double C2, beta	-1.5355
170729	NM_130893	Scrt1	scratch homolog 1, zinc finger protein (Drosophila)	-1.53595
15165	NM_010408	Hcn1	hyperpolarization-activated, cyclic nucleotide-gated K+ 1	-1.53608
384763	NM_001024928	Zfp667	zinc finger protein 667	-1.53618
108079	NM_178143	Prkaa2	protein kinase, AMP-activated, alpha 2 catalytic subunit	-1.53633
15258	NM_010433,NM_001294143,NM_001294144,NM_001136065	Hipk2	homeodomain-interacting protein kinase 2 isoform 4	-1.53674
108013	NM_133195,NM_001174074,NM_001146295,NM_001146294,NM_001146293,NM_001146292	Celf4	CUGBP, Elav-like family member 4	-1.53709
380684	NM_010904	Nefh	neurofilament, heavy polypeptide	-1.53747
71091	NM_183294	Cdkl1	cyclin-dependent kinase-like 1 (CDC2-related kinase)	-1.5377
268860	NM_172961,NM_001170978	Abat	4-aminobutyrate aminotransferase	-1.53776
116914	NM_001276455,NM_054087	Slc19a2	solute carrier family 19 (thiamine transporter), member 2	-1.53825
26562	NM_011986	Ncdn	neurochondrin	-1.53943
69952	NR_125773,NR_045047	2810011L19Rik	RIKEN cDNA 2810011L19 gene	-1.53965
13628	NM_007906	Eef1a2	eukaryotic translation elongation factor 1 alpha 2	-1.54041
104079	NM_130858	Nxph3	neurexophilin 3	-1.54067
654432	NR_002700	Gm7334	predicted gene 7334	-1.54175
100503884	NM_001256059	Ccdc149	coiled-coil domain containing 149	-1.54183
234776	NM_177700	Atmin	ATM interactor	-1.54226
50795	NM_015825	Sh3bgr	SH3-binding domain glutamic acid-rich protein	-1.54226
11438	NM_015730	Chrna4	cholinergic receptor, nicotinic, alpha polypeptide 4	-1.54261
70713	NM_027518	Gpr137c	G protein-coupled receptor 137C	-1.54266
215085	NM_178675	Slc35f1	solute carrier family 35, member F1	-1.54296
12314	NM_007589	Calm2	calmodulin 2	-1.54333
380608	NM_147155	Tagap1	T cell activation GTPase activating protein 1	-1.54346
65115	NM_001141922,NM_001141924,NM_001141925	Bean1	brain expressed, associated with Nedd4, 1	-1.54357
14706	NM_001302997,NM_010317	Gng4	guanine nucleotide-binding protein G(I)/G(S)/G(O) subunit gamma-4 precursor	-1.54415
67077	NM_001039494	Tex40	testis expressed 40	-1.54439
12294	NM_009785	Cacna2d3	calcium channel, voltage-dependent, alpha2/delta subunit 3	-1.54446
22229	NM_009464	Ucp3	uncoupling protein 3 (mitochondrial, proton carrier)	-1.54475
16840	NM_010701	Lect1	leukocyte cell derived chemotaxin 1	-1.54533
105653	NM_145981	Phyhip	phytanoyl-CoA hydroxylase interacting protein	-1.54543
330627	NM_001170913,NM_001170912,NM_181853	Trim66	tripartite motif-containing 66	-1.54557
22629	NM_011738	Ywhah	tyrosine 3-monooxygenase/tryptophan 5-monooxygenase activation protein, eta polypeptide	-1.54607
69017	NM_001102563	Prrt2	proline-rich transmembrane protein 2	-1.54661
20418	NM_009167	Shc3	src homology 2 domain-containing transforming protein C3	-1.5469
19085	NM_001253890,NM_008923	Prkar1b	protein kinase, cAMP dependent regulatory, type I beta	-1.54701
77771	NM_178634,NM_001290665,NM_001290666,NM_153409	Csrnp3	cysteine/serine-rich nuclear protein 3 isoform b	-1.54746
69539	NM_001081156	Trnp1	TMF1-regulated nuclear protein 1	-1.54802
11733	NM_001277284,NM_001277286,NM_001277281,NM_001277280,NM_031158,NM_001277289,NR_102385,NM_001110783,NR_102386	Ank1	ankyrin 1, erythroid	-1.54815
69528	NM_027103	1700030J22Rik	RIKEN cDNA 1700030J22 gene	-1.54848
18481	NM_001195046,NM_008778,NM_001195047,NM_001195048,NM_001195049	Pak3	p21 protein (Cdc42/Rac)-activated kinase 3	-1.54885
105193	NM_175340	Nhlrc1	NHL repeat containing 1	-1.549
71020	NM_027649	Spats1	spermatogenesis associated, serine-rich 1	-1.54904
269109	NM_199021	Dpp10	dipeptidylpeptidase 10	-1.54917
269593	NM_024452	Luzp1	leucine zipper protein 1	-1.54933
76980	NM_001145162	Ube2ql1	ubiquitin-conjugating enzyme E2Q family-like 1	-1.55006
639545	NR_033501	Gm7271	predicted gene 7271	-1.5502
20527	NM_011401	Slc2a3	solute carrier family 2 (facilitated glucose transporter), member 3	-1.55025
23792	NM_001177600,NM_011780	Adam23	a disintegrin and metallopeptidase domain 23	-1.55069
54003	NM_001289653	Nell2	protein kinase C-binding protein NELL2 precursor	-1.55073
100503043	NM_001202500	Armcx4	armadillo repeat containing, X-linked 4	-1.55124
76884	NM_001252459,NM_001252460,NM_133769	Cyfip2	cytoplasmic FMR1 interacting protein 2	-1.55198
67269	NM_001284218,NM_001048008,NM_001284221,NM_001284219,NM_023328	Agtpbp1	ATP/GTP binding protein 1	-1.55226
54216	NM_018764,NM_001122758	Pcdh7	protocadherin 7	-1.55228
71146	NM_001141983,NM_027694	Golga7b	golgi autoantigen, golgin subfamily a, 7B	-1.55261
211147	NM_177597	March11	membrane-associated ring finger (C3HC4) 11	-1.55274
209176	NM_145949	Ido2	indoleamine 2,3-dioxygenase 2	-1.55274
338372	NM_001174107,NM_177395	Map3k9	mitogen-activated protein kinase kinase kinase 9	-1.5529
57138	NM_020333	Slc12a5	solute carrier family 12, member 5	-1.55343
142688	NM_178283,NM_001267724	Asb13	ankyrin repeat and SOCS box-containing 13	-1.55344
75745	NR_028261	Rian	RNA imprinted and accumulated in nucleus	-1.55347
240025	NM_172826	Dact2	dapper homolog 2, antagonist of beta-catenin (xenopus)	-1.55378
22255	NM_013702	Uncx	UNC homeobox	-1.55492
319909	NM_001276489	Ism1	isthmin 1 homolog (zebrafish)	-1.55517
319211	NM_199024,NM_001161483	Nol4	nucleolar protein 4	-1.55528
16594	NR_045528,NM_008451	Klc2	kinesin light chain 2	-1.55537
140577	NM_001012450,NM_001012451,NM_080471	Ankrd6	ankyrin repeat domain 6	-1.55585
22042	NM_011638	Tfrc	transferrin receptor	-1.55643
52480	NR_015456	D7Ertd715e	DNA segment, Chr 7, ERATO Doi 715, expressed	-1.5566
243621	NR_110358,NM_001289685,NM_001033354	Iqsec3	IQ motif and SEC7 domain-containing protein 3 isoform 2	-1.55688
20964	NM_013680,NM_001110780	Syn1	synapsin I	-1.55714
246293	NM_178741	Klhl8	kelch-like 8	-1.55736
20320	NM_009145,NM_001293673	Nptn	neuroplastin isoform 2 precursor	-1.55738
15203	NM_010417,NM_001159628,NM_001159627,NM_181273	Heph	hephaestin	-1.5574
13426	NM_001191023,NM_010063,NM_001191025,NM_001191026,NM_001191027	Dync1i1	dynein cytoplasmic 1 intermediate chain 1	-1.5595
22348	NM_009508	Slc32a1	solute carrier family 32 (GABA vesicular transporter), member 1	-1.55991
13555	NM_007891,NM_001291105	E2f1	transcription factor E2F1 isoform b precursor	-1.56017
18415	NM_011020	Hspa4l	heat shock protein 4 like	-1.56053
74464	NM_001029912	Zswim5	zinc finger SWIM-type containing 5	-1.56098
22390	NM_009516	Wee1	WEE 1 homolog 1 (S. pombe)	-1.56144
22223	NM_011670	Uchl1	ubiquitin carboxy-terminal hydrolase L1	-1.56164
231876	NM_001081109	Lmtk2	lemur tyrosine kinase 2	-1.56215
207227	NM_001114611,NM_001114612,NM_001114613,NM_172440	Stxbp5l	syntaxin binding protein 5-like	-1.56267
12705	NM_001276474,NM_001276466,NM_007709,NM_001276473	Cited1	Cbp/p300-interacting transactivator with Glu/Asp-rich carboxy-terminal domain 1	-1.5631
140810	NM_001024856,NM_001024857,NM_080788	Ttbk2	tau tubulin kinase 2	-1.56311
12212	NM_009767	Chic1	cysteine-rich hydrophobic domain 1	-1.56313
12555	NM_007662	Cdh15	cadherin 15	-1.56319
231125	NM_001015039	Zfyve28	zinc finger, FYVE domain containing 28	-1.56342
67934	NR_105027	1700124L16Rik	RIKEN cDNA 1700124L16 gene	-1.56446
20603	NM_009214	Sms	spermine synthase	-1.56451
76707	NM_001293300,NM_001293301,NM_029709	Clasp1	CLIP-associating protein 1 isoform 5	-1.56468
99738	NM_145922	Kcnc4	potassium voltage gated channel, Shaw-related subfamily, member 4	-1.56492
71691	NM_001007569	Pnmal1	PNMA-like 1	-1.5651
16528	NM_008431	Kcnk4	potassium channel, subfamily K, member 4	-1.56533
239552	NM_001081970	Apol8	apolipoprotein L 8	-1.56546
75394	NR_040757,NR_104577	0610040F04Rik	RIKEN cDNA 0610040F04 gene	-1.56592
70808	NR_027985	4632415L05Rik	RIKEN cDNA 4632415L05 gene	-1.56601
18607	NM_011062,NM_001080773,NM_001286662	Pdpk1	3-phosphoinositide dependent protein kinase 1	-1.56601
73340	NM_030689	Nptxr	neuronal pentraxin receptor	-1.56608
77286	NM_029891	Nkrf	NF-kappaB repressing factor	-1.56658
320466	NR_110581,NR_110582	.	.	-1.56669
29859	NM_013873	Sult4a1	sulfotransferase family 4A, member 1	-1.56701
26414	NM_009158,NM_001081567	Mapk10	mitogen-activated protein kinase 10	-1.56705
64293	NM_022416	Stk32b	serine/threonine kinase 32B	-1.56731
108832	NM_001160363	Tmem74b	transmembrane protein 74B	-1.56741
385658	NM_001134457	Nxpe3	neurexophilin and PC-esterase domain family, member 3	-1.5678
20606	NM_009217,NM_001042606	Sstr2	somatostatin receptor 2	-1.56789
11553	NM_007418	Adra2c	adrenergic receptor, alpha 2c	-1.56805
319176	NM_175662	Hist2h2ac	histone cluster 2, H2ac	-1.56883
12405	NM_001302356,NM_172633	Cbln2	cerebellin-2 precursor	-1.56896
109349	NM_175427	Fam163b	family with sequence similarity 163, member B	-1.56929
74020	NM_028719	Cpne4	copine IV	-1.56946
118452	NM_080640	Baalc	brain and acute leukemia, cytoplasmic	-1.5695
210094	NM_001164518	Iglon5	IgLON family member 5	-1.57001
14168	NM_010200,NM_001290415,NM_001290414	Fgf13	fibroblast growth factor 13 isoform 2	-1.57007
102614	NM_133982	Rpp25	ribonuclease P/MRP 25 subunit	-1.5702
14823	NM_008174	Grm8	glutamate receptor, metabotropic 8	-1.57031
225288	NM_001289655,NM_001289654,NM_175276	Fhod3	FH1/FH2 domain-containing protein 3 isoform 2	-1.57264
74754	NM_053272	Dhcr24	24-dehydrocholesterol reductase	-1.57325
108012	NM_001290378,NM_001290379,NM_026887	Ap1s2	AP-1 complex subunit sigma-2 isoform 3	-1.5734
14963	NM_008199	H2-Bl	histocompatibility 2, blastocyst	-1.57415
20257	NM_025285	Stmn2	stathmin-like 2	-1.57585
68097	NM_001168472,NM_001168471,NM_026556	Dynll2	dynein light chain LC8-type 2	-1.5772
56533	NM_001161822,NM_019958	Rgs17	regulator of G-protein signaling 17	-1.57836
218763	NM_146052	Lrrc3b	leucine rich repeat containing 3B	-1.57977
73991	NM_178628	Atl1	atlastin GTPase 1	-1.57991
72003	NM_001163032,NM_028052	Synpr	synaptoporin	-1.57992
545276	NM_001024717	Gal3st3	galactose-3-O-sulfotransferase 3	-1.58009
67564	NM_026239	Tmem35	transmembrane protein 35	-1.58138
381270	NM_001045533	March4	membrane-associated ring finger (C3HC4) 4	-1.58188
16524	NM_008429	Kcnj9	potassium inwardly-rectifying channel, subfamily J, member 9	-1.58238
13429	NM_010065,NR_125959,NM_001301737	Dnm1	dynamin-1 isoform 2	-1.58249
16572	NM_001039000,NM_008447	Kif5a	kinesin family member 5A	-1.5832
99470	NM_133853,NM_001159354	Magi3	membrane associated guanylate kinase, WW and PDZ domain containing 3	-1.58335
219228	NM_001013753	Pcdh17	protocadherin 17	-1.58358
12315	NM_007590	Calm3	calmodulin 3	-1.58432
108934	NM_001135577	Smim13	small integral membrane protein 13	-1.58556
241514	NM_175513	Zfp804a	zinc finger protein 804A	-1.5857
54326	NM_019423	Elovl2	elongation of very long chain fatty acids (FEN1/Elo2, SUR4/Elo3, yeast)-like 2	-1.58674
17868	NM_008653	Mybpc3	myosin binding protein C, cardiac	-1.58692
57340	NM_020605	Jph3	junctophilin 3	-1.58725
100038489	NM_001297554	Apela	apelin receptor early endogenous ligand precursor	-1.5873
110380	NM_001290686,NM_001290687,NM_001290684,NM_001290685,NM_172441	Shroom2	protein Shroom2 isoform 4	-1.5873
56526	NM_001253706,NM_001177324,NM_001177323,NM_019942	Sept6	septin 6	-1.58778
100502736	NM_001270489	Gm19345	predicted gene, 19345	-1.58788
16514	NM_010602,NM_001204411	Kcnj11	potassium inwardly rectifying channel, subfamily J, member 11	-1.58803
13853	NM_010146	Epm2a	epilepsy, progressive myoclonic epilepsy, type 2 gene alpha	-1.58805
319554	NM_145360	Idi1	isopentenyl-diphosphate delta isomerase	-1.58937
13347	NM_010044,NR_104263,NM_001025296	Dffa	DNA fragmentation factor, alpha subunit	-1.58939
16498	NM_010598,NM_001252656,NM_001252655,NM_001252654	Kcnab2	potassium voltage-gated channel, shaker-related subfamily, beta member 2	-1.58952
319149	NM_178204	Hist1h3d	histone cluster 1, H3d	-1.58997
14169	NM_010201,NM_207667	Fgf14	fibroblast growth factor 14	-1.59283
26380	NM_011934,NM_001159500	Esrrb	estrogen related receptor, beta	-1.5929
170459	NM_133774	Stard4	StAR-related lipid transfer (START) domain containing 4	-1.59304
69941	NR_038009	2810408I11Rik	RIKEN cDNA 2810408I11 gene	-1.59416
545554	NM_001024851	Ankrd34a	ankyrin repeat domain 34A	-1.59475
19088	NM_011158	Prkar2b	protein kinase, cAMP dependent regulatory, type II beta	-1.59511
107684	NM_001164804,NM_178893	Coro2a	coronin, actin binding protein 2A	-1.59562
228942	NM_175631	Cbln4	cerebellin 4 precursor protein	-1.59608
194237	NM_177572	Rimkla	ribosomal modification protein rimK-like family member A	-1.59623
331374	NM_177914	Dgkk	diacylglycerol kinase kappa	-1.59671
18040	NM_008691	Nefm	neurofilament, medium polypeptide	-1.59942
269642	NM_001001985	Nat8l	N-acetyltransferase 8-like	-1.59964
104111	NM_138305,NM_001159536,NM_001159537	Adcy3	adenylate cyclase 3	-1.59985
81003	NM_030731	Trim23	tripartite motif-containing 23	-1.60088
235435	NM_145835	Lctl	lactase-like	-1.60096
14396	NM_008067	Gabra3	gamma-aminobutyric acid (GABA) A receptor, subunit alpha 3	-1.60249
14545	NM_010267	Gdap1	ganglioside-induced differentiation-associated-protein 1	-1.60309
66402	NM_025540	Sln	sarcolipin	-1.60374
213760	NM_001163624,NM_001163623,NM_001163622,NM_145984	Prepl	prolyl endopeptidase-like	-1.60417
320840	NM_177274,NM_001039094	Negr1	neuronal growth regulator 1	-1.6045
72821	NM_001014761	Scn2b	sodium channel, voltage-gated, type II, beta	-1.60462
72930	NM_028392,NR_073583	Ppp2r2b	protein phosphatase 2, regulatory subunit B, beta	-1.60476
270162	NM_177769	Elmod1	ELMO/CED-12 domain containing 1	-1.60519
18183	NM_001190188,NM_008734,NM_001190187	Nrg3	neuregulin 3	-1.60564
15039	NM_010397	H2-T22	histocompatibility 2, T region locus 22	-1.6063
23969	NM_001286744,NM_011861,NM_178365,NM_001286743	Pacsin1	protein kinase C and casein kinase substrate in neurons 1	-1.60664
320609	NM_177204,NM_001037740,NR_104576	Strip2	striatin interacting protein 2	-1.60738
52837	NM_029148	Tmx4	thioredoxin-related transmembrane protein 4	-1.60749
53324	NM_016789	Nptx2	neuronal pentraxin 2	-1.60759
14658	NM_001281969,NM_010298	Glrb	glycine receptor, beta subunit	-1.60893
69863	NM_027238	Ttc39b	tetratricopeptide repeat domain 39B	-1.60898
277744	NM_001033374	Gm694	predicted gene 694	-1.60906
20508	NM_021712	Slc18a3	solute carrier family 18 (vesicular monoamine), member 3	-1.61
218440	NM_175455	Ankrd34b	ankyrin repeat domain 34B	-1.61089
12889	NM_007756	Cplx1	complexin 1	-1.6112
11931	NM_009721	Atp1b1	ATPase, Na+/K+ transporting, beta 1 polypeptide	-1.61156
384071	NM_001013780	Slc25a34	solute carrier family 25, member 34	-1.61157
14687	NM_010311	Gnaz	guanine nucleotide binding protein, alpha z subunit	-1.61197
76505	NR_037697,NR_037698	1500009C09Rik	RIKEN cDNA 1500009C09 gene	-1.61233
66226	NM_025432	Trappc2	trafficking protein particle complex 2	-1.61311
231290	NM_173403	Slc10a4	solute carrier family 10 (sodium/bile acid cotransporter family), member 4	-1.61376
13829	NM_001252666,NM_001252664,NM_001252665,NM_001252662,NM_001252663,NM_013514	Dmtn	dematin actin binding protein	-1.61402
14680	NM_177137,NM_010307	Gnal	guanine nucleotide binding protein, alpha stimulating, olfactory type	-1.61427
14761	NM_008158	Gpr27	G protein-coupled receptor 27	-1.61478
66255	NM_001136181	Hsbp1l1	heat shock factor binding protein 1-like 1	-1.61558
16508	NM_019697	Kcnd2	potassium voltage-gated channel, Shal-related family, member 2	-1.61607
30878	NM_013912	Apln	apelin	-1.61619
16497	NM_001289450,NM_010597	Kcnab1	voltage-gated potassium channel subunit beta-1 isoform 2	-1.61711
217378	NM_153082	Dnajc27	DnaJ (Hsp40) homolog, subfamily C, member 27	-1.61713
319478	NM_001004367	Cxxc4	CXXC finger 4	-1.61726
68810	NM_199465	Nexn	nexilin	-1.6185
211480	NM_145963	Kcnj14	potassium inwardly-rectifying channel, subfamily J, member 14	-1.61874
100041735	NM_001256885	Gm3488	predicted gene, 3488	-1.61899
67602	NM_026267	Necap1	NECAP endocytosis associated 1	-1.6194
432582	NM_001013784	E130309D14Rik	RIKEN cDNA E130309D14 gene	-1.61988
75552	NM_198414	Paqr9	progestin and adipoQ receptor family member IX	-1.62005
18754	NM_011104	Prkce	protein kinase C, epsilon	-1.62007
14299	NM_019681	Ncs1	neuronal calcium sensor 1	-1.62051
22784	NM_011773	Slc30a3	solute carrier family 30 (zinc transporter), member 3	-1.62229
68666	NM_026805	Svop	SV2 related protein	-1.6226
109161	NM_180600	Ube2q2	ubiquitin-conjugating enzyme E2Q (putative) 2	-1.62263
74694	NM_029057	Tbc1d30	TBC1 domain family, member 30	-1.62282
16502	NM_008421,NM_001112739	Kcnc1	potassium voltage gated channel, Shaw-related subfamily, member 1	-1.62293
15483	NM_008288,NM_001044751	Hsd11b1	hydroxysteroid 11-beta dehydrogenase 1	-1.62341
14816	NM_001114333,NM_016976	Grm1	glutamate receptor, metabotropic 1	-1.62352
386750	NM_198864	Slitrk3	SLIT and NTRK-like family, member 3	-1.62416
238076	NM_001168564,NM_173417	Kcns3	potassium voltage-gated channel, delayed-rectifier, subfamily S, member 3	-1.6248
381530	NM_001012323	Mup20	major urinary protein 20	-1.62484
12942	NM_009960	Pcdha11	protocadherin alpha 11	-1.62519
243616	NM_172890	Slc6a11	solute carrier family 6 (neurotransmitter transporter, GABA), member 11	-1.62534
53870	NM_017383	Cntn6	contactin 6	-1.62538
76789	NM_175245	Mzt1	mitotic spindle organizing protein 1	-1.62583
22628	NM_018871	Ywhag	tyrosine 3-monooxygenase/tryptophan 5-monooxygenase activation protein, gamma polypeptide	-1.62586
29819	NM_001111272,NM_025303	Stau2	staufen (RNA binding protein) homolog 2 (Drosophila)	-1.6261
72290	NM_028185	Lsm11	U7 snRNP-specific Sm-like protein LSM11	-1.62635
217340	NM_027258	Rnf157	ring finger protein 157	-1.6266
15550	NM_008308	Htr1a	5-hydroxytryptamine (serotonin) receptor 1A	-1.62676
22439	NM_023500	Xk	Kell blood group precursor (McLeod phenotype) homolog	-1.62846
75288	NM_029238	Slc35f4	solute carrier family 35, member F4	-1.62902
215890	NM_175448	Clvs2	clavesin 2	-1.62958
20451	NM_009182	St8sia3	ST8 alpha-N-acetyl-neuraminide alpha-2,8-sialyltransferase 3	-1.62969
229759	NM_153157,NM_001286750,NM_153458	Olfm3	olfactomedin 3	-1.62973
15569	NM_207686,NM_010486,NM_207685,NM_001177883	Elavl2	ELAV (embryonic lethal, abnormal vision, Drosophila)-like 2 (Hu antigen B)	-1.62975
69480	NM_001033149	Ttc9	tetratricopeptide repeat domain 9	-1.63027
17391	NM_010808	Mmp24	matrix metallopeptidase 24	-1.63036
67792	NM_026380	Rgs8	regulator of G-protein signaling 8	-1.63151
226610	NM_175461,NM_001160262,NM_001160261	Fam78b	family with sequence similarity 78, member B	-1.6317
208691	NM_177586	Eif5a2	eukaryotic translation initiation factor 5A2	-1.63176
211329	NM_001111267,NM_172495	Ncoa7	nuclear receptor coactivator 7	-1.63257
231510	NM_172715	Agpat9	1-acylglycerol-3-phosphate O-acyltransferase 9	-1.63264
21956	NM_001130179,NM_001130178,NM_011619,NM_001130180,NM_001130181,NM_001130177,NM_001130176,NM_001130175,NM_001130174	Tnnt2	troponin T2, cardiac	-1.63316
26398	NM_009157	Map2k4	mitogen-activated protein kinase kinase 4	-1.6333
19418	NM_009027	Rasgrf2	RAS protein-specific guanine nucleotide-releasing factor 2	-1.63459
228355	NM_145527,NM_001177720,NM_001177719	Madd	MAP-kinase activating death domain	-1.63525
80334	NM_030265,NM_001199242,NM_001199243,NM_001199244,NM_001199245	Kcnip4	Kv channel interacting protein 4	-1.63541
245880	NM_145155	Wasf3	WAS protein family, member 3	-1.63619
18389	NM_011012,NM_001252565,NR_045540,NR_045541,NR_045542	Oprl1	opioid receptor-like 1	-1.63715
268481	NM_172946	Krt222	keratin 222	-1.63736
210573	NM_001013749	Tmem151b	transmembrane protein 151B	-1.6376
347740	NR_024329	2900097C17Rik	RIKEN cDNA 2900097C17 gene	-1.63806
64176	NM_001109753,NM_153579	Sv2b	synaptic vesicle glycoprotein 2 b	-1.63888
231691	NM_145565	Sds	serine dehydratase	-1.63935
73844	NM_028664	Ankrd45	ankyrin repeat domain 45	-1.63969
214240	NM_170593	Disp2	dispatched homolog 2 (Drosophila)	-1.64053
320846	NR_028423	A530058N18Rik	RIKEN cDNA A530058N18 gene	-1.64204
56772	NM_019914	Mllt11	myeloid/lymphoid or mixed-lineage leukemia (trithorax homolog, Drosophila); translocated to, 11	-1.64243
14415	NM_008077	Gad1	glutamate decarboxylase 1	-1.64316
20532	NM_009205	Slc3a1	solute carrier family 3, member 1	-1.64563
20404	NM_019535	Sh3gl2	SH3-domain GRB2-like 2	-1.64608
76965	NM_199065	Slitrk1	SLIT and NTRK-like family, member 1	-1.64658
232934	NM_145579	Mypop	Myb-related transcription factor, partner of profilin	-1.64678
15051	NM_010399	H2-T9	histocompatibility 2, T region locus 9 precursor	-1.64752
100041658	NM_001134675	Mup7	major urinary protein 7	-1.64968
330908	NM_177906	Opcml	opioid binding protein/cell adhesion molecule-like	-1.65089
74051	NM_001285471,NM_001285470,NM_001285469,NM_028734,NM_001103157,NM_001103156	Steap2	six transmembrane epithelial antigen of prostate 2	-1.65126
56508	NM_001204166,NM_001204167,NM_001204165,NM_019688	Rapgef4	Rap guanine nucleotide exchange factor (GEF) 4	-1.65138
53871	NM_016927,NM_001163004	Pkd2l2	polycystic kidney disease 2-like 2	-1.65193
381979	NM_001168572,NM_001003920	Brsk1	BR serine/threonine kinase 1	-1.65196
108802	NM_001285895,NM_001285897,NM_001285896,NM_001285898,NM_001033226	Calr4	calreticulin 4	-1.65239
20616	NM_013669,NM_001277986,NM_001277985,NM_001277982,NM_001277983,NR_102729	Snap91	synaptosomal-associated protein 91	-1.65338
64450	NM_145066	Gpr85	G protein-coupled receptor 85	-1.65389
399591	NM_207267	Tmsb15l	thymosin beta 15b like	-1.65468
75404	NM_001081123	Arhgap36	Rho GTPase activating protein 36	-1.6549
110557	NM_207648	H2-Q6	histocompatibility 2, Q region locus 6	-1.65518
211383	NM_213727	Amer3	APC membrane recruitment 3	-1.65535
74132	NM_001256086,NM_001256087,NM_001256085,NM_028774	Rnf6	ring finger protein (C3H2C3 type) 6	-1.65538
244810	NM_001199556,NM_178737	AW551984	expressed sequence AW551984	-1.65679
217379	NM_145441	Ubxn2a	UBX domain protein 2A	-1.65682
231070	NM_153526	Insig1	insulin induced gene 1	-1.65699
105968	NR_045996	AU021063	expressed sequence AU021063	-1.65724
242894	NM_001004365	Actr3b	ARP3 actin-related protein 3B	-1.65747
78933	NM_001284190,NM_030231,NM_001048189	Agbl4	ATP/GTP binding protein-like 4	-1.65772
381269	NM_001005423	Mreg	melanoregulin	-1.65816
320247	NR_033502	C030023E24Rik	RIKEN cDNA C030023E24 gene	-1.65844
433323	NM_001004173	Sgpp2	sphingosine-1-phosphate phosphotase 2	-1.65849
52250	NM_178608	Reep1	receptor accessory protein 1	-1.65863
243043	NM_175519	Kctd8	potassium channel tetramerisation domain containing 8	-1.65894
67937	NM_182991	Tmem59l	transmembrane protein 59-like	-1.65932
100036521	NM_001302354,NM_001302353	Umad1	uncharacterized protein LOC100036521 isoform 2	-1.66036
100043497	NM_001253910	Gm4477	predicted gene 4477	-1.66058
22169	NM_020557	Cmpk2	cytidine monophosphate (UMP-CMP) kinase 2, mitochondrial	-1.6612
80976	NM_030725	Syt13	synaptotagmin XIII	-1.66155
213262	NM_178673,NM_001253719	Fstl5	follistatin-like 5	-1.66222
100039116	NM_001199999	Mup14	major urinary protein 14	-1.66323
380918	NM_001128093	Siah3	seven in absentia homolog 3 (Drosophila)	-1.66333
241919	NM_172861	Slc7a14	solute carrier family 7 (cationic amino acid transporter, y+ system), member 14	-1.66563
63955	NM_022021,NM_001146287	Cables1	CDK5 and Abl enzyme substrate 1	-1.66583
239364	NM_001085421	Tspyl5	testis-specific protein, Y-encoded-like 5	-1.6661
100038743	NR_033495	Gm13629	predicted gene 13629	-1.66688
67486	NM_001081176	Polr3g	polymerase (RNA) III (DNA directed) polypeptide G	-1.66728
50769	NM_015803	Atp8a2	ATPase, aminophospholipid transporter-like, class I, type 8A, member 2	-1.66791
230597	NM_183300	Zfyve9	zinc finger, FYVE domain containing 9	-1.66807
18504	NM_011037	Pax2	paired box 2	-1.66865
243339	NM_177735	Tmem130	transmembrane protein 130	-1.6707
406218	NM_001002005	Panx2	pannexin 2	-1.67118
15560	NM_008312	Htr2c	5-hydroxytryptamine (serotonin) receptor 2C	-1.67175
217217	NM_148953	Asb16	ankyrin repeat and SOCS box-containing 16	-1.67315
104886	NM_134050	Rab15	RAB15, member RAS oncogene family	-1.67378
74337	NM_028877	Palm3	paralemmin 3	-1.6759
170571	NM_130457	Cntnap4	contactin associated protein-like 4	-1.67657
320492	NM_001160370,NM_001160371,NM_001160369,NM_177173	A830018L16Rik	RIKEN cDNA A830018L16 gene	-1.67751
73998	NM_028705	Herc3	hect domain and RLD 3	-1.67937
14172	NR_102395,NM_008005	Fgf18	fibroblast growth factor 18	-1.67958
20265	NM_018733	Scn1a	sodium channel, voltage-gated, type I, alpha	-1.67997
70974	NM_027629	Pgm2l1	phosphoglucomutase 2-like 1	-1.68055
320705	NM_177235	Bend6	BEN domain containing 6	-1.68143
381813	NM_201371	Prmt8	protein arginine N-methyltransferase 8	-1.68383
399548	NM_001013390	Scn4b	sodium channel, type IV, beta	-1.68533
21665	NM_172552,NM_011561	Tdg	thymine DNA glycosylase	-1.68581
11831	NM_175087	Aqp6	aquaporin 6	-1.68677
18191	NM_172544,NM_001198587,NM_001252074	Nrxn3	neurexin III	-1.68776
319951	NR_040391	A230001M10Rik	RIKEN cDNA A230001M10 gene	-1.68778
545758	NM_001024147	Gm5868	predicted gene 5868	-1.68928
94253	NM_001081348	Hecw1	HECT, C2 and WW domain containing E3 ubiquitin protein ligase 1	-1.69007
12300	NM_007583	Cacng2	calcium channel, voltage-dependent, gamma subunit 2	-1.6906
232430	NM_177687	Crebl2	cAMP responsive element binding protein-like 2	-1.6919
63993	NM_022025	Slc5a7	solute carrier family 5 (choline transporter), member 7	-1.69348
237213	NM_183427	Glra2	glycine receptor, alpha 2 subunit	-1.69402
277743	NM_001085513	Fam131c	family with sequence similarity 131, member C	-1.69475
94224	NM_053188	Srd5a2	steroid 5 alpha-reductase 2	-1.69497
110197	NM_138650	Dgkg	diacylglycerol kinase, gamma	-1.69526
239556	NM_001044308	Cacna1i	calcium channel, voltage-dependent, alpha 1I subunit	-1.69596
67295	NM_023852	Rab3c	RAB3C, member RAS oncogene family	-1.6963
11519	NM_001271857,NM_001271861,NM_001271860,NM_013458,NM_001271858,NM_001271859	Add2	adducin 2 (beta)	-1.69671
20714	NM_011458	Serpina3k	serine (or cysteine) peptidase inhibitor, clade A, member 3K	-1.69966
18231	NM_008751	Nxph1	neurexophilin 1	-1.69987
226518	NM_175460	Nmnat2	nicotinamide nucleotide adenylyltransferase 2	-1.69989
211739	NM_145967,NM_001290539	Vstm2a	V-set and transmembrane domain-containing protein 2A isoform 1 precursor	-1.69992
606735	NR_015464	A330069E16Rik	RIKEN cDNA A330069E16 gene	-1.70004
12585	NM_007672	Cdr2	cerebellar degeneration-related 2	-1.70076
240518	NM_172835	Peli3	pellino 3	-1.70092
14167	NM_001276419,NM_183064,NM_010199,NM_001276420	Fgf12	fibroblast growth factor 12	-1.70274
654318	NR_029450	C530005A16Rik	RIKEN cDNA C530005A16 gene	-1.70458
263764	NM_170597	Creg2	cellular repressor of E1A-stimulated genes 2	-1.70545
74482	NM_001270718	Ifitm7	interferon induced transmembrane protein 7	-1.70839
380711	NM_001015046	Rap1gap2	RAP1 GTPase activating protein 2	-1.70972
28018	NM_138589	Ubfd1	ubiquitin family domain containing 1	-1.70983
244882	NM_001033535	Tnfaip8l3	tumor necrosis factor, alpha-induced protein 8-like 3	-1.71038
67790	NM_175122	Rab39b	RAB39B, member RAS oncogene family	-1.71143
15572	NM_001038698,NM_001163399,NM_001163397,NM_010488	Elavl4	ELAV (embryonic lethal, abnormal vision, Drosophila)-like 4 (Hu antigen D)	-1.7121
209645	NM_178663,NM_001190400	Bend7	BEN domain containing 7	-1.71281
102941	NR_045448	B630019K06Rik	RIKEN cDNA B630019K06 gene	-1.7129
70729	NM_027528,NM_001109985	Nos1ap	nitric oxide synthase 1 (neuronal) adaptor protein	-1.71357
83674	NM_031396	Cnnm1	cyclin M1	-1.7144
103098	NM_001252330,NM_175328	Slc6a15	solute carrier family 6 (neurotransmitter transporter), member 15	-1.71518
54561	NM_138742	Nap1l3	nucleosome assembly protein 1-like 3	-1.71532
21336	NM_009313	Tacr1	tachykinin receptor 1	-1.71573
227541	NM_001290376,NM_177343,NM_001290374,NM_001290375	Camk1d	calcium/calmodulin-dependent protein kinase type 1D isoform c	-1.71729
67122	NM_025980	Nrarp	Notch-regulated ankyrin repeat protein	-1.71879
22317	NM_009496,NM_001080557	Vamp1	vesicle-associated membrane protein 1	-1.71882
103967	NM_001038619,NM_172646	Dnm3	dynamin 3	-1.72015
26381	NM_001243792,NM_011935	Esrrg	estrogen-related receptor gamma	-1.72109
100038712	NR_033536	Gm10516	predicted gene 10516	-1.72111
216831	NM_175003,NM_001099288	Arhgap44	Rho GTPase activating protein 44	-1.72289
74438	NM_028940	Clvs1	clavesin 1	-1.72295
110532	NR_021486,NM_001024837,NR_004429,NM_130895	Adarb1	adenosine deaminase, RNA-specific, B1	-1.72377
620016	NR_033611	Gm12669	predicted gene 12669	-1.72382
78593	NM_020610	Nrip3	nuclear receptor interacting protein 3	-1.72403
73230	NM_028472	Bmper	BMP-binding endothelial regulator	-1.72583
244867	NM_175535	Arhgap20	Rho GTPase activating protein 20	-1.72583
243961	NM_001034115	Shank1	SH3/ankyrin domain gene 1	-1.72585
100039008	NM_001122647	Mup10	major urinary protein 10	-1.73288
269389	NM_001098799	Tox2	TOX high mobility group box family member 2	-1.73323
319750	NR_077239,NR_077238,NR_077237	A230009B12Rik	RIKEN cDNA A230009B12 gene	-1.73359
72125	NM_001164705,NM_028113	Amer2	APC membrane recruitment 2	-1.7342
328232	NM_001033399	Gfod1	glucose-fructose oxidoreductase domain containing 1	-1.73561
18168	NM_016708	Npy5r	neuropeptide Y receptor Y5	-1.73642
16519	NM_008426	Kcnj3	potassium inwardly-rectifying channel, subfamily J, member 3	-1.73668
68203	NM_001024474	Diras2	DIRAS family, GTP-binding RAS-like 2	-1.73843
103466	NM_175331	Nt5dc3	5'-nucleotidase domain containing 3	-1.73991
78283	NM_001081124	Map7d2	MAP7 domain containing 2	-1.74029
665563	NM_026788	Mthfd2l	methylenetetrahydrofolate dehydrogenase (NADP+ dependent) 2-like	-1.74089
380787	NM_001101503	A230065H16Rik	RIKEN cDNA A230065H16 gene	-1.7425
434784	NM_001018087	Ldoc1	leucine zipper, down-regulated in cancer 1	-1.7429
627191	NM_001033334	Syndig1l	synapse differentiation inducing 1 like	-1.74319
14803	NM_008166	Grid1	glutamate receptor, ionotropic, delta 1	-1.74344
67196	NM_001278115,NM_026024	Ube2t	ubiquitin-conjugating enzyme E2T (putative)	-1.74388
320265	NM_182808	Fam19a1	family with sequence similarity 19, member A1	-1.74803
320865	NM_001081299	Cdh18	cadherin 18	-1.7484
18647	NM_011074	Cdk14	cyclin-dependent kinase 14	-1.74857
238205	NM_178714	Lrfn5	leucine rich repeat and fibronectin type III domain containing 5	-1.74866
13638	NM_010108	Efna3	ephrin A3	-1.74886
20910	NM_009295,NM_001113569	Stxbp1	syntaxin binding protein 1	-1.74909
230235	NM_001142965	Frrs1l	ferric-chelate reductase 1 like	-1.75048
331474	NM_001278534	Rgag4	retrotransposon gag domain containing 4	-1.75089
17954	NM_008671	Nap1l2	nucleosome assembly protein 1-like 2	-1.75302
666244	NM_001081983	Tmsb15b1	thymosin beta 15b1	-1.75315
75739	NM_001081287,NM_001161620	Mpp7	membrane protein, palmitoylated 7 (MAGUK p55 subfamily member 7)	-1.7533
100041530	NR_033121	Gm10409	predicted gene 10409	-1.75518
18195	NM_008740	Nsf	N-ethylmaleimide sensitive fusion protein	-1.75614
239157	NM_175498	Pnma2	paraneoplastic antigen MA2	-1.75655
23893	NM_011825	Grem2	gremlin 2 homolog, cysteine knot superfamily (Xenopus laevis)	-1.75731
100041585	NM_007444	Amd2	S-adenosylmethionine decarboxylase 2	-1.76086
75141	NM_029182	Rasd2	RASD family, member 2	-1.76184
232975	NM_001290469	Atp1a3	sodium/potassium-transporting ATPase subunit alpha-3	-1.76194
11966	NM_007509	Atp6v1b2	ATPase, H+ transporting, lysosomal V1 subunit B2	-1.76444
628779	NM_001252072	Hs3st4	heparan sulfate (glucosamine) 3-O-sulfotransferase 4	-1.76565
238331	NM_001080943	Zdhhc22	zinc finger, DHHC-type containing 22	-1.76587
66733	NM_025734	Kcng4	potassium voltage-gated channel, subfamily G, member 4	-1.76597
67419	NM_026142	3632451O06Rik	RIKEN cDNA 3632451O06 gene	-1.7736
11688	NM_009661	Alox8	arachidonate 8-lipoxygenase	-1.77522
71897	NM_027990	Lypd6b	LY6/PLAUR domain containing 6B	-1.77707
66067	NM_001159329,NM_025332	Gtpbp8	GTP-binding protein 8 (putative)	-1.77721
12943	NM_009961	Pcdha10	protocadherin alpha 10	-1.78317
13489	NM_010077	Drd2	dopamine receptor D2	-1.7944
381418	NM_001162934	Ctxn2	cortexin 2	-1.79469
319239	NM_175678	Npsr1	neuropeptide S receptor 1	-1.80036
246048	NM_139134	Chodl	chondrolectin	-1.80135
210108	NM_001081051	D130043K22Rik	RIKEN cDNA D130043K22 gene	-1.80402
72632	NM_001206849	Smim18	small integral membrane protein 18	-1.8072
14394	NM_010250	Gabra1	gamma-aminobutyric acid (GABA) A receptor, subunit alpha 1	-1.81007
320707	NM_177236	Atp2b3	ATPase, Ca++ transporting, plasma membrane 3	-1.81014
282619	NM_172205,NM_001083903	Sbsn	suprabasin	-1.81091
15395	NM_008263,NM_001122950	Hoxa10	homeobox A10	-1.81186
212531	NM_172507	Sh3bgrl2	SH3 domain binding glutamic acid-rich protein like 2	-1.81203
12801	NM_007726	Cnr1	cannabinoid receptor 1 (brain)	-1.81385
22360	NM_009513	Nrsn1	neurensin 1	-1.81491
73167	NM_001164628,NM_001205334,NM_001164627,NM_028455	Arhgap8	Rho GTPase activating protein 8	-1.81878
244551	NM_194059	Nanos3	nanos homolog 3 (Drosophila)	-1.81906
100859931	NM_001142939	Gm20604	predicted gene 20604	-1.82178
140919	NM_080853	Slc17a6	solute carrier family 17 (sodium-dependent inorganic phosphate cotransporter), member 6	-1.82334
104080	NM_183297	Nxph4	neurexophilin 4	-1.82621
12941	NM_009959	Pcdha5	protocadherin alpha 5	-1.83075
100503044	NR_036458,NR_036456,NR_036457	A730020M07Rik	RIKEN cDNA A730020M07 gene	-1.83194
72203	NR_037964	2610507I01Rik	RIKEN cDNA 2610507I01 gene	-1.83354
18548	NM_013628	Pcsk1	proprotein convertase subtilisin/kexin type 1	-1.83445
116837	NM_001012624,NM_053270,NM_183018,NM_001012623	Rims1	regulating synaptic membrane exocytosis 1	-1.83555
432825	NM_001024706	Gm5458	predicted gene 5458	-1.8363
433292	NM_001011684	Nms	neuromedin S	-1.83791
319192	NM_178212	Hist2h2aa2	histone cluster 2, H2aa2	-1.83834
636791	NR_045870,NR_045869,NR_045868	Gm9866	predicted gene 9866	-1.83997
19762	NM_009065	Rit2	Ras-like without CAAX 2	-1.84234
100045469	NR_040358,NR_040359	Gm14204	predicted gene 14204	-1.84395
104245	NM_148931,NM_001146013	Slc6a5	solute carrier family 6 (neurotransmitter transporter, glycine), member 5	-1.853
210027	NM_175434	Slc35f3	solute carrier family 35, member F3	-1.85675
100038526	NR_040563	Gm10560	predicted gene 10560	-1.85772
23912	NM_175092	Rhof	ras homolog gene family, member f	-1.85903
241770	NM_183023	Rims4	regulating synaptic membrane exocytosis 4	-1.85953
14417	NM_008078	Gad2	glutamic acid decarboxylase 2	-1.86084
244886	NM_172923	AI118078	expressed sequence AI118078	-1.86147
14406	NM_008073,NM_177408	Gabrg2	gamma-aminobutyric acid (GABA) A receptor, subunit gamma 2	-1.86159
320158	NM_177086,NM_001277239	Zmat4	zinc finger, matrin type 4	-1.86254
320722	NM_001145192	A330050F15Rik	RIKEN cDNA A330050F15 gene	-1.86291
52882	NM_029879	Rgs7bp	regulator of G-protein signalling 7 binding protein	-1.86294
21823	NM_009377	Th	tyrosine hydroxylase	-1.8644
52696	NM_001293683,NM_001293684,NM_025635	Zwint	ZW10 interactor	-1.86569
50786	NM_001290467,NM_001077202,NM_001290468,NM_015819	Hs6st2	heparan-sulfate 6-O-sulfotransferase 2 isoform 4 precursor	-1.86611
98303	NM_001285882,NM_175293,NM_001285881	D630023F18Rik	RIKEN cDNA D630023F18 gene	-1.86872
225392	NM_153793	Rell2	RELT-like 2	-1.86884
218963	NR_002875	Gm1821	predicted gene 1821	-1.87484
15566	NM_008315	Htr7	5-hydroxytryptamine (serotonin) receptor 7	-1.8757
66183	NM_001286959,NM_001164210,NM_133675	Sptssb	serine palmitoyltransferase, small subunit B	-1.87602
218544	NM_144838	Sgtb	small glutamine-rich tetratricopeptide repeat (TPR)-containing, beta	-1.87632
320311	NM_178779,NM_001160368	Rnf152	ring finger protein 152	-1.88157
16873	NM_008499	Lhx5	LIM homeobox protein 5	-1.88211
12180	NM_001160127,NM_009762	Smyd1	SET and MYND domain containing 1	-1.88543
654465	NM_001039125	Defb47	defensin beta 47	-1.88604
64085	NM_022319	Clstn2	calsyntenin 2	-1.88612
234593	NM_001195006,NM_145602	Ndrg4	N-myc downstream regulated gene 4	-1.88702
621156	NR_004438	Apoo-ps	apolipoprotein O, pseudogene	-1.88709
75812	NM_001289611,NM_175225,NM_001159640,NM_001159641,NR_110350,NR_110351,NR_110352	Tasp1	threonine aspartase 1 isoform c	-1.88752
12554	NM_019707	Cdh13	cadherin 13	-1.89042
100189605	NM_001135127	Mup19	major urinary protein 19	-1.8921
18142	NM_008718	Npas1	neuronal PAS domain protein 1	-1.89667
18039	NM_010910	Nefl	neurofilament, light polypeptide	-1.8985
269994	NM_001101488	Gsg1l	GSG1-like	-1.89963
319642	NM_176971	Rab9b	RAB9B, member RAS oncogene family	-1.90038
18798	NM_013829	Plcb4	phospholipase C, beta 4	-1.90636
241688	NM_172859	Dzank1	double zinc ribbon and ankyrin repeat domains 1	-1.91271
73040	NR_015605	2900052N01Rik	RIKEN cDNA 2900052N01 gene	-1.91785
18719	NM_008846	Pip5k1b	phosphatidylinositol-4-phosphate 5-kinase, type 1 beta	-1.91846
100034363	NM_001080967	Tmsb15b2	thymosin beta 15b2	-1.92039
73553	NR_073362	1700091H14Rik	RIKEN cDNA 1700091H14 gene	-1.93082
668158	NM_001159910	Ccdc85c	coiled-coil domain containing 85C	-1.93446
378435	NM_194350	Mafa	v-maf musculoaponeurotic fibrosarcoma oncogene family, protein A (avian)	-1.94216
242662	NM_182929	Rims3	regulating synaptic membrane exocytosis 3	-1.95056
207181	NM_178660,NM_001172122,NM_001172123,NM_001172121,NM_001172126,NM_001172124	Rbms3	RNA binding motif, single stranded interacting protein	-1.95582
233020	NM_001033315	Hipk4	homeodomain interacting protein kinase 4	-1.95656
80515	NR_027827	Chd3os	chromodomain helicase DNA binding protein 3, opposite strand	-1.96868
72225	NR_040648,NR_040647	1700003M07Rik	RIKEN cDNA 1700003M07 gene	-1.97071
433022	NM_001134480	Plcxd2	phosphatidylinositol-specific phospholipase C, X domain containing 2	-1.97228
209448	NM_010462	Hoxc10	homeobox C10	-1.97464
66084	NM_025343	Rmnd1	required for meiotic nuclear division 1 homolog (S. cerevisiae)	-1.98494
56485	NM_019741	Slc2a5	solute carrier family 2 (facilitated glucose transporter), member 5	-1.99792
20980	NM_009307	Syt2	synaptotagmin II	-2.00078
192650	NM_138948	Cabp7	calcium binding protein 7	-2.01741
76229	NR_003555,NM_001113468	Vmn2r29	vomeronasal 2, receptor 29	-2.02526
19785	NR_024198	Rprl3	ribonuclease P RNA-like 3	-2.03829
94214	NM_052994	Spock2	sparc/osteonectin, cwcv and kazal-like domains proteoglycan 2	-2.03888
103978	NM_175500	Gpc5	glypican 5	-2.04433
100042450	NM_001134752	Gm16532	predicted gene, 16532	-2.04481
381338	NM_001029878	Lonrf2	LON peptidase N-terminal domain and ring finger 2	-2.04617
100039054	NM_001199995	Mup12	major urinary protein 12	-2.04916
72480	NM_030203	Tspyl4	TSPY-like 4	-2.06128
17841	NM_001286096,NM_001045550,NM_008647	Mup2	major urinary protein 2	-2.07003
170771	NM_133235	Khdrbs2	KH domain containing, RNA binding, signal transduction associated 2	-2.07334
224065	NM_198166	Uts2b	urotensin 2B	-2.0791
20614	NM_001291056,NM_011428	Snap25	synaptosomal-associated protein 25 isoform b	-2.09684
17957	NM_019632	Napb	N-ethylmaleimide sensitive fusion protein attachment protein beta	-2.10705
226180	NM_146100	Ina	internexin neuronal intermediate filament protein, alpha	-2.10797
15077	NM_178216	Hist2h3c1	histone cluster 2, H3c1	-2.11689
268373	NM_008907	Ppia	peptidylprolyl isomerase A	-2.11792
668489	NR_027860	Gm9199	predicted gene 9199	-2.15184
100503759	NR_036449	Gm5084	predicted gene 5084	-2.17169
242425	NM_001081141	Gabbr2	gamma-aminobutyric acid (GABA) B receptor, 2	-2.17726
93707	NM_033582	Pcdhgc4	protocadherin gamma subfamily C, 4	-2.18338
215257	NM_153511	Il1f9	interleukin 1 family, member 9	-2.20784
101056136	NR_105055	LOC101056136	disks large homolog 5-like	-2.23535
56216	NM_024414	Stx1b	syntaxin 1B	-2.23546
16814	NM_010691	Lbx1	ladybird homeobox homolog 1 (Drosophila)	-2.24292
15361	NM_001166546,NM_016660,NM_001166537,NM_001166535,NM_001166539,NM_001166543,NM_001039356,NM_001166545,NM_001166544,NM_001166542,NM_001166541,NM_001166540,NM_001166536,NM_001025427	Hmga1	high mobility group AT-hook 1	-2.26357
100039150	NM_001200004	Mup15	major urinary protein 15	-2.28743
213393	NM_001166580,NM_145980	8430408G22Rik	RIKEN cDNA 8430408G22 gene	-2.35403
17840	NM_001163010,NM_001163011,NM_031188	Mup1	major urinary protein 1	-2.35474
100126824	NM_001111288	Sco2	SCO cytochrome oxidase deficient homolog 2 (yeast)	-2.51865
100038948	NM_001281979	Mup9	major urinary protein 9	-2.60739
71826	NM_027940	1700001F09Rik	RIKEN cDNA 1700001F09 gene	-2.63737
100048885	NM_001134644	Gm2083	major urinary protein LOC100048885 precursor	-2.65061
15431	NR_073086,NM_008273	Hoxd11	homeobox D11	-2.68214
11657	NM_009654	Alb	albumin	-2.82061
13406	NM_016779	Dmp1	dentin matrix protein 1	-2.89833
15397	NR_015348	Hoxa11os	homeobox A11, opposite strand	-2.91693
15396	NM_010450	Hoxa11	homeobox A11	-3.16799
320333	NM_177135	D830030K20Rik	RIKEN cDNA D830030K20 gene	-3.51947
15430	NM_013554	Hoxd10	homeobox D10	-6.24688
80744	NM_001290740,NM_172667,NM_030560	Cwc22	pre-mRNA-splicing factor CWC22 homolog isoform 3	-8.66332
