# Supplementary material for: Exposure to an enriched environment modulates the synaptic vesicle cycle in a mouse spinal cord injury model
Source: Sci Rep. 2024 May 25;14:11946. doi: 10.1038/s41598-024-62112-0 (PMC11126684; doi:10.1038/s41598-024-62112-0)
Supplement: Supplementary file 6 — Supplementary Table 6. [file 41598_2024_62112_MOESM6_ESM.xlsx]

## Sheet: KEGG Pathway
Supplementary Table 6. The enriched Kyoto Encyclopedia of Genes and pathways in up-regulated DEGs at 2 weeks after SCI.
Category	Term	Count	PValue	Genes	Fold Enrichment
KEGG_PATHWAY	mmu04145:Phagosome	39	5.80663e-22	COLEC12, ITGAM, ITGB5, NCF1, H2-Q9, NCF2, H2-DMA, ITGB2, NCF4, H2-K1, H2-L, H2-Q4, H2-Q2, TCIRG1, CTSS, C3, H2-DMB2, TUBB6, CLEC7A, CTSL, H2-DMB1, CD36, SEC61B, CD14, MSR1, C1RB, H2-EB1, CYBB, TAP1, CYBA, H2-AA, FCGR1, FCGR3, FCGR4, ITGA5, FCGR2B, H2-D1, TLR2, H2-AB1	7.09298
KEGG_PATHWAY	mmu05140:Leishmaniasis	21	9.84997e-15	H2-EB1, TGFB1, ITGAM, NCF1, NCF2, H2-DMA, NCF4, ITGB2, CYBB, CYBA, FOS, H2-AA, C3, FCGR1, H2-DMB2, FCGR3, FCGR4, H2-DMB1, PTPN6, H2-AB1, TLR2	9.82105
KEGG_PATHWAY	mmu05152:Tuberculosis	31	1.59453e-14	CEBPB, ITGAM, H2-DMA, ITGB2, LSP1, TCIRG1, CTSS, C3, H2-DMB2, CLEC7A, H2-DMB1, ITGAX, LBP, CD14, CTSD, CD74, H2-EB1, TGFB1, FCER1G, SYK, IL10RB, IL10RA, H2-AA, TNFRSF1A, TLR1, FCGR1, FCGR3, FCGR4, FCGR2B, TLR2, H2-AB1	5.63801
KEGG_PATHWAY	mmu04640:Hematopoietic cell lineage	22	4.38999e-13	CSF1R, H2-EB1, ITGAM, CSF3R, H2-DMA, H2-AA, CSF2RA, FCGR1, H2-DMB2, ANPEP, H2-DMB1, IL3RA, CD9, CD37, CD36, ITGA5, CD14, CD34, CD22, CD33, CD44, H2-AB1	7.66181
KEGG_PATHWAY	mmu04612:Antigen processing and presentation	21	1.14392e-12	CD74, H2-EB1, H2-Q9, H2-DMA, H2-K1, H2-L, H2-Q4, TAP1, H2-Q2, IFI30, H2-AA, CTSS, H2-DMB2, CTSL, H2-DMB1, B2M, H2-D1, HSPA1B, CTSB, HSPA1A, H2-AB1	7.8122
KEGG_PATHWAY	mmu04380:Osteoclast differentiation	24	1.33746e-11	CSF1R, TGFB1, SPI1, SYK, NCF1, NCF2, NCF4, CYBA, TREM2, FOS, PIRB, TGFBR1, FOSL2, TNFRSF1A, FCGR1, SOCS3, FCGR3, TYROBP, FCGR4, BLNK, ACP5, LCP2, FCGR2B, JUNB	5.81988
KEGG_PATHWAY	mmu04061:Viral protein interaction with cytokine and cytokine receptor	20	4.71868e-11	CCR1, CX3CR1, CSF1R, CCL12, GM20878, IL10RB, IL10RA, CXCR4, TNFRSF1B, IL2RG, TNFRSF1A, CXCL10, CCL9, CCL6, CCL5, CCL4, CCL3, GM21586, CCL2, LTBR	6.89197
KEGG_PATHWAY	mmu05323:Rheumatoid arthritis	19	8.54207e-11	CD86, CCL12, H2-EB1, TGFB1, H2-DMA, ITGB2, FOS, TCIRG1, H2-AA, ICAM1, H2-DMB2, CTSL, CCL5, H2-DMB1, CCL3, CCL2, ACP5, H2-AB1, TLR2	7.14943
KEGG_PATHWAY	mmu04142:Lysosome	22	6.19837e-10	CTSA, CD63, DNASE2A, HEXB, SLC11A1, CTSZ, HEXA, LAPTM5, TCIRG1, CTSS, PLA2G15, NAGLU, CTSL, ACP5, CTSH, MAN2B1, CD68, CTSE, GUSB, CTSD, CTSC, CTSB	5.33489
KEGG_PATHWAY	mmu05133:Pertussis	17	9.16512e-10	C1QB, C1QA, C1RB, ITGAM, ITGB2, LY96, FOS, PYCARD, C3, C4B, IRF1, CASP1, SERPING1, IRF8, ITGA5, CD14, C1QC	7.22761
KEGG_PATHWAY	mmu04060:Cytokine-cytokine receptor interaction	32	1.20501e-09	CX3CR1, CSF1R, CCL12, IL1RN, CSF3R, EBI3, CXCR4, CSF2RB, IL2RG, CSF2RA, CXCL16, CCL9, CCL6, CCL5, CCL4, CCL3, CCL2, CCR1, GM20878, TGFB1, TNFRSF12A, IL10RB, IL10RA, OSMR, TNFRSF1B, TGFBR1, TNFRSF1A, CSF2RB2, CXCL10, IL3RA, GM21586, LTBR	3.56319
KEGG_PATHWAY	mmu05150:Staphylococcus aureus infection	21	1.48481e-09	C1QB, C1QA, C1RB, H2-EB1, ITGAM, CFH, H2-DMA, ITGB2, H2-AA, ICAM1, C3, C4B, FCGR1, H2-DMB2, FCGR3, FCGR4, H2-DMB1, C3AR1, FCGR2B, C1QC, H2-AB1	5.37089
KEGG_PATHWAY	mmu04610:Complement and coagulation cascades	18	2.61683e-09	C1QB, C1QA, C1RB, ITGAM, CFH, PROS1, SERPINE1, ITGB2, PLAUR, C3, C4B, PROCR, PLAU, C3AR1, ITGAX, SERPING1, A2M, C1QC	6.26876
KEGG_PATHWAY	mmu04062:Chemokine signaling pathway	24	1.71017e-08	CCR1, LYN, CX3CR1, CCL12, GM20878, NCF1, WAS, CXCR4, VAV1, PIK3R5, CXCL16, FGR, CXCL10, HCK, CCL9, GNGT2, CCL6, CCL5, CCL4, CCL3, RAC2, GM21586, CCL2, DOCK2	4.09211
KEGG_PATHWAY	mmu05417:Lipid and atherosclerosis	25	3.63556e-08	CCL12, NCF1, NCF2, NCF4, LY96, ICAM1, PYCARD, CCL5, CASP1, CCL3, CCL2, CD36, LBP, CD14, LYN, ABCA1, CYBB, CYBA, FOS, VAV1, TNFRSF1A, IRF7, HSPA1B, HSPA1A, TLR2	3.78899
KEGG_PATHWAY	mmu05416:Viral myocarditis	16	3.84957e-08	CD86, H2-EB1, H2-Q9, H2-DMA, H2-K1, ITGB2, H2-L, H2-Q4, H2-Q2, H2-AA, ICAM1, H2-DMB2, H2-DMB1, RAC2, H2-D1, H2-AB1	6.09058
KEGG_PATHWAY	mmu05169:Epstein-Barr virus infection	25	1.11897e-07	H2-Q9, H2-DMA, H2-K1, H2-L, H2-Q4, H2-Q2, ICAM1, H2-DMB2, MYC, H2-DMB1, BLNK, B2M, LYN, H2-EB1, SYK, TAP1, ISG15, H2-AA, CXCL10, IRF7, VIM, CD44, H2-D1, TLR2, H2-AB1	3.57389
KEGG_PATHWAY	mmu05145:Toxoplasmosis	17	1.66226e-07	H2-EB1, TGFB1, IL10RB, H2-DMA, IL10RA, IRGM1, LY96, H2-AA, PIK3R5, TNFRSF1A, H2-DMB2, H2-DMB1, IGTP, HSPA1B, HSPA1A, H2-AB1, TLR2	5.10575
KEGG_PATHWAY	mmu05332:Graft-versus-host disease	13	2.30598e-07	CD86, H2-EB1, H2-Q9, H2-DMA, H2-K1, H2-L, H2-Q4, H2-Q2, H2-AA, H2-DMB2, H2-DMB1, H2-D1, H2-AB1	6.9767
KEGG_PATHWAY	mmu05330:Allograft rejection	13	2.30598e-07	CD86, H2-EB1, H2-Q9, H2-DMA, H2-K1, H2-L, H2-Q4, H2-Q2, H2-AA, H2-DMB2, H2-DMB1, H2-D1, H2-AB1	6.9767
KEGG_PATHWAY	mmu04940:Type I diabetes mellitus	13	7.96833e-07	CD86, H2-EB1, H2-Q9, H2-DMA, H2-K1, H2-L, H2-Q4, H2-Q2, H2-AA, H2-DMB2, H2-DMB1, H2-D1, H2-AB1	6.25851
KEGG_PATHWAY	mmu05166:Human T-cell leukemia virus 1 infection	24	1.82165e-06	H2-EB1, TGFB1, SPI1, H2-Q9, H2-DMA, H2-K1, ITGB2, H2-L, H2-Q4, H2-Q2, FOS, IL2RG, H2-AA, TGFBR1, TNFRSF1A, ICAM1, H2-DMB2, MYC, H2-DMB1, TSPO, LTBR, B2M, H2-D1, H2-AB1	3.16808
KEGG_PATHWAY	mmu04514:Cell adhesion molecules	20	2.39848e-06	CD86, H2-EB1, ITGAM, H2-Q9, GLYCAM1, H2-DMA, H2-K1, ITGB2, H2-L, H2-Q4, H2-Q2, H2-AA, ICAM1, H2-DMB2, PTPRC, H2-DMB1, CD34, CD22, H2-D1, H2-AB1	3.61733
KEGG_PATHWAY	mmu05142:Chagas disease	15	2.57282e-06	C1QB, C1QA, CCL12, TGFB1, SERPINE1, FOS, TGFBR1, TNFRSF1A, C3, GNA15, CCL5, CCL3, CCL2, C1QC, TLR2	4.7675
KEGG_PATHWAY	mmu04620:Toll-like receptor signaling pathway	15	2.89294e-06	CD86, LY96, FOS, TLR1, CXCL10, CCL5, CCL4, IRF7, SPP1, CCL3, IRF5, TLR7, LBP, CD14, TLR2	4.72166
KEGG_PATHWAY	mmu05320:Autoimmune thyroid disease	13	3.14888e-06	CD86, H2-EB1, H2-Q9, H2-DMA, H2-K1, H2-L, H2-Q4, H2-Q2, H2-AA, H2-DMB2, H2-DMB1, H2-D1, H2-AB1	5.527
KEGG_PATHWAY	mmu05205:Proteoglycans in cancer	21	4.05235e-06	CD63, TGFB1, ITGB5, LUM, MMP2, PLAUR, FN1, VAV1, COL1A1, COL1A2, PLAU, CTSL, MYC, HCLS1, PTPN6, ITGA5, HPSE, FLNC, CD44, HBEGF, TLR2	3.35353
KEGG_PATHWAY	mmu04666:Fc gamma R-mediated phagocytosis	14	4.28906e-06	LYN, SYK, NCF1, ARPC1B, WAS, VAV1, FCGR1, HCK, FCGR3, PTPRC, FCGR4, INPP5D, RAC2, FCGR2B	4.92813
KEGG_PATHWAY	mmu04672:Intestinal immune network for IgA production	10	4.48861e-06	CD86, H2-DMB2, H2-EB1, TGFB1, H2-DMA, H2-DMB1, CXCR4, LTBR, H2-AA, H2-AB1	7.61322
KEGG_PATHWAY	mmu04979:Cholesterol metabolism	10	1.65418e-05	ABCA1, MYLIP, SOAT1, APOC2, APOC1, TSPO, LPL, ANGPTL4, APOE, CD36	6.54737
KEGG_PATHWAY	mmu04064:NF-kappa B signaling pathway	14	1.66418e-05	LYN, SYK, LY96, TNFRSF1A, ICAM1, PLAU, CCL4, BLNK, LBP, LTBR, BCL2A1D, CD14, BCL2A1A, BCL2A1B	4.36491
KEGG_PATHWAY	mmu04613:Neutrophil extracellular trap formation	20	1.82843e-05	GSDMD, ITGAM, SYK, NCF1, NCF2, NCF4, ITGB2, CYBB, CYBA, C3, FCGR1, FCGR3, CLEC7A, FCGR4, CASP4, CASP1, RAC2, TLR7, PADI4, TLR2	3.14777
KEGG_PATHWAY	mmu05163:Human cytomegalovirus infection	22	3.02267e-05	CCR1, CCL12, IL10RB, H2-Q9, IL10RA, H2-K1, H2-L, H2-Q4, TAP1, CXCR4, H2-Q2, TNFRSF1A, GNGT2, MYC, CCL5, CCL4, CCL3, EIF4EBP1, RAC2, CCL2, B2M, H2-D1	2.83547
KEGG_PATHWAY	mmu04662:B cell receptor signaling pathway	12	3.93976e-05	LYN, CD72, SYK, INPP5D, BLNK, RAC2, PTPN6, FOS, FCGR2B, PIRB, CD22, VAV1	4.73304
KEGG_PATHWAY	mmu04668:TNF signaling pathway	14	4.43722e-05	CEBPB, CCL12, IFI47, FOS, TNFRSF1B, TNFRSF1A, ICAM1, CXCL10, SOCS3, IRF1, CCL5, BCL3, CCL2, JUNB	3.98535
KEGG_PATHWAY	mmu05221:Acute myeloid leukemia	11	4.5985e-05	FCGR1, CSF1R, CEBPA, SPI1, ITGAM, MYC, EIF4EBP1, CD14, BCL2A1D, BCL2A1A, BCL2A1B	5.14436
KEGG_PATHWAY	mmu05322:Systemic lupus erythematosus	16	4.60757e-05	C1QB, CD86, C1QA, C1RB, H2-EB1, H2-DMA, H2-AA, C3, C4B, FCGR1, H2-DMB2, FCGR3, FCGR4, H2-DMB1, C1QC, H2-AB1	3.51537
KEGG_PATHWAY	mmu04650:Natural killer cell mediated cytotoxicity	14	4.86329e-05	FCER1G, SYK, ITGB2, VAV1, ICAM1, LAT2, TYROBP, FCGR4, SH3BP2, RAC2, PTPN6, LCP2, CD48, HCST	3.951
KEGG_PATHWAY	mmu04210:Apoptosis	15	6.46023e-05	CTSZ, CSF2RB, FOS, CTSS, TNFRSF1A, CSF2RB2, CTSL, IL3RA, CTSH, BCL2A1D, BCL2A1A, CTSD, BCL2A1B, CTSC, CTSB	3.61068
KEGG_PATHWAY	mmu05171:Coronavirus disease - COVID-19	21	7.03726e-05	C1QB, C1QA, C1RB, CCL12, SYK, CYBB, ISG15, FOS, TNFRSF1A, C3, C4B, CXCL10, FCGR3, RPS27, CASP1, C3AR1, CCL2, TLR7, HBEGF, C1QC, TLR2	2.76094
KEGG_PATHWAY	mmu05164:Influenza A	17	7.26386e-05	CCL12, H2-EB1, H2-DMA, H2-AA, TNFRSF1A, ICAM1, PYCARD, CXCL10, H2-DMB2, SOCS3, CCL5, H2-DMB1, CASP1, IRF7, CCL2, TLR7, H2-AB1	3.21692
KEGG_PATHWAY	mmu05310:Asthma	7	8.19867e-05	H2-DMB2, H2-EB1, FCER1G, H2-DMA, H2-DMB1, H2-AA, H2-AB1	9.16632
KEGG_PATHWAY	mmu04623:Cytosolic DNA-sensing pathway	11	8.40325e-05	PYCARD, GSDMD, ZBP1, CXCL10, AIM2, DNASE2A, CCL5, CCL4, CASP1, IRF7, IFI202B	4.8014
KEGG_PATHWAY	mmu05167:Kaposi sarcoma-associated herpesvirus infection	19	0.00014401	CCR1, LYN, CD86, SYK, H2-Q9, H2-K1, H2-L, H2-Q4, H2-Q2, FOS, PIK3R5, TNFRSF1A, ICAM1, C3, HCK, GNGT2, MYC, IRF7, H2-D1	2.8018
KEGG_PATHWAY	mmu04933:AGE-RAGE signaling pathway in diabetic complications	12	0.000238895	COL1A1, CCL12, COL3A1, TGFB1, COL1A2, MMP2, SERPINE1, FN1, CYBB, CCL2, TGFBR1, ICAM1	3.88953
KEGG_PATHWAY	mmu04670:Leukocyte transendothelial migration	13	0.000260645	ITGAM, NCF1, NCF2, MMP2, NCF4, ITGB2, CYBB, CXCR4, CYBA, VAV1, ICAM1, MYLPF, RAC2	3.57629
KEGG_PATHWAY	mmu05144:Malaria	9	0.000301903	CCL12, TGFB1, ITGB2, CCL2, HBB-BT, HBA-A1, CD36, ICAM1, TLR2	5.16898
KEGG_PATHWAY	mmu04611:Platelet activation	13	0.00041154	LYN, FCER1G, SYK, PIK3R5, COL1A1, VAMP8, APBB1IP, FCGR3, COL3A1, COL1A2, TBXAS1, LCP2, FERMT3	3.40463
KEGG_PATHWAY	mmu05134:Legionellosis	9	0.000432024	PYCARD, C3, ITGAM, ITGB2, CASP1, CD14, HSPA1B, TLR2, HSPA1A	4.91053
KEGG_PATHWAY	mmu05321:Inflammatory bowel disease	9	0.000541687	H2-DMB2, H2-EB1, TGFB1, H2-DMA, H2-DMB1, IL2RG, H2-AA, H2-AB1, TLR2	4.75212
KEGG_PATHWAY	mmu05135:Yersinia infection	13	0.000825054	CCL12, ARPC1B, WAS, FN1, FOS, VAV1, PYCARD, FCGR3, CASP1, RAC2, CCL2, LCP2, ITGA5	3.15244
KEGG_PATHWAY	mmu04621:NOD-like receptor signaling pathway	17	0.000905975	GSDMD, CCL12, IFI204, CYBB, IRGM1, CYBA, PYCARD, AIM2, CCL5, CASP4, CASP1, IRF7, CCL2, GBP2, GPSM3, CTSB, GBP3	2.57651
KEGG_PATHWAY	mmu04659:Th17 cell differentiation	11	0.00131244	H2-DMB2, H2-EB1, TGFB1, H2-DMA, H2-DMB1, EBI3, FOS, IL2RG, H2-AA, TGFBR1, H2-AB1	3.42957
KEGG_PATHWAY	mmu05146:Amoebiasis	11	0.00151571	COL1A1, GNA15, COL3A1, ITGAM, TGFB1, COL1A2, ITGB2, FN1, HSPB1, CD14, TLR2	3.36547
KEGG_PATHWAY	mmu05168:Herpes simplex virus 1 infection	27	0.00153735	CCL12, H2-Q9, H2-DMA, H2-K1, H2-L, H2-Q4, H2-Q2, C3, H2-DMB2, SOCS3, CCL5, H2-DMB1, EIF4EBP1, CCL2, B2M, CD74, H2-EB1, SYK, TAP1, H2-AA, TNFRSF1A, BST2, IRF7, ITGA5, H2-D1, TLR2, H2-AB1	1.93412
KEGG_PATHWAY	mmu05418:Fluid shear stress and atherosclerosis	13	0.00173142	CCL12, NCF1, NCF2, MMP2, MGST1, CYBA, FOS, TNFRSF1A, ICAM1, CTSL, RAC2, HMOX1, CCL2	2.89509
KEGG_PATHWAY	mmu05132:Salmonella infection	18	0.00185648	GSDMD, ARPC1B, LY96, FOS, TNFRSF1A, PYCARD, MYLPF, TUBB6, PTPRC, CYTH4, MYC, RHOJ, CASP4, CASP1, NCKAP1L, FLNC, CD14, TLR2	2.3291
KEGG_PATHWAY	mmu05415:Diabetic cardiomyopathy	16	0.00195855	TGFB1, NCF1, NCF2, MMP2, NCF4, CYBB, CYBA, COX6A2, COX7B2, TGFBR1, COL1A1, COL3A1, COL1A2, RAC2, CD36, CTSD	2.48241
KEGG_PATHWAY	mmu00531:Glycosaminoglycan degradation	5	0.0033403	NAGLU, HEXB, HEXA, HPSE, GUSB	7.79449
KEGG_PATHWAY	mmu05202:Transcriptional misregulation in cancer	16	0.00347831	CD86, CSF1R, CEBPA, CEBPB, SPI1, ITGAM, HPGD, FCGR1, LYL1, PLAU, MYC, BCL2A1D, NUPR1, CD14, BCL2A1A, BCL2A1B	2.33835
KEGG_PATHWAY	mmu04512:ECM-receptor interaction	9	0.00558897	COL1A1, COL1A2, ITGB5, TNC, FN1, SPP1, ITGA5, CD36, CD44	3.31047
KEGG_PATHWAY	mmu05170:Human immunodeficiency virus 1 infection	16	0.00608575	H2-Q9, H2-K1, H2-L, H2-Q4, TAP1, CXCR4, H2-Q2, FOS, TNFRSF1B, TNFRSF1A, BST2, GNGT2, RAC2, B2M, H2-D1, TLR2	2.2008
KEGG_PATHWAY	mmu04664:Fc epsilon RI signaling pathway	7	0.0148713	LYN, FCER1G, SYK, INPP5D, RAC2, LCP2, VAV1	3.47209
KEGG_PATHWAY	mmu04630:JAK-STAT signaling pathway	12	0.0153058	CSF2RB2, SOCS3, CSF3R, IL10RB, IL10RA, MYC, IL3RA, PTPN6, CSF2RB, IL2RG, OSMR, CSF2RA	2.29732
KEGG_PATHWAY	mmu04658:Th1 and Th2 cell differentiation	8	0.0175135	H2-DMB2, H2-EB1, H2-DMA, H2-DMB1, FOS, IL2RG, H2-AA, H2-AB1	2.97608
KEGG_PATHWAY	mmu04625:C-type lectin receptor signaling pathway	9	0.0207613	PYCARD, CLEC4D, FCER1G, SYK, CLEC7A, IRF1, BCL3, CASP1, LSP1	2.63064
KEGG_PATHWAY	mmu04510:Focal adhesion	13	0.0212352	ITGB5, TNC, FN1, EMP1, VAV1, COL1A1, MYLPF, COL1A2, PARVG, SPP1, RAC2, ITGA5, FLNC	2.09645
KEGG_PATHWAY	mmu04657:IL-17 signaling pathway	8	0.0230194	CXCL10, CEBPB, CCL12, LCN2, CCL2, FOS, S100A9, S100A8	2.81607
KEGG_PATHWAY	mmu04936:Alcoholic liver disease	10	0.0281211	C1QB, C3, C4B, C1QA, C3AR1, LY96, LBP, CD14, TNFRSF1A, C1QC	2.32176
KEGG_PATHWAY	mmu04151:PI3K-Akt signaling pathway	19	0.0291964	CSF1R, CSF3R, ITGB5, SYK, TNC, FN1, OSMR, IL2RG, PIK3R5, COL1A1, COL1A2, GNGT2, MYC, IL3RA, SPP1, EIF4EBP1, ITGA5, SGK1, TLR2	1.70879
KEGG_PATHWAY	mmu05020:Prion disease	15	0.0335684	C1QB, C1QA, NCF1, NCF2, NCF4, CYBB, CYBA, COX6A2, COX7B2, TUBB6, CCL5, RAC2, HSPA1B, C1QC, HSPA1A	1.83915
KEGG_PATHWAY	mmu04926:Relaxin signaling pathway	9	0.0430603	COL1A1, GNA15, COL3A1, GNGT2, TGFB1, COL1A2, MMP2, FOS, TGFBR1	2.28397
KEGG_PATHWAY	mmu05165:Human papillomavirus infection	18	0.0481272	ITGB5, H2-Q9, H2-K1, TNC, H2-L, H2-Q4, FN1, H2-Q2, ISG15, TCIRG1, TNFRSF1A, COL1A1, COL1A2, IRF1, SPP1, EIF4EBP1, ITGA5, H2-D1	1.63684
These pathways are statistically significant (p<0.05).
