# Supplementary material for: Exposure to an enriched environment modulates the synaptic vesicle cycle in a mouse spinal cord injury model
Source: Sci Rep. 2024 May 25;14:11946. doi: 10.1038/s41598-024-62112-0 (PMC11126684; doi:10.1038/s41598-024-62112-0)
Supplement: Supplementary file 7 — Supplementary Table 7. [file 41598_2024_62112_MOESM7_ESM.xlsx]

## Sheet: Sheet2
Supplementary Table 7. The enriched Kyoto Encyclopedia of Genes and pathways in up-regulated DEGs at 8 weeks after SCI.
Category	Term	Count	PValue	Genes	Fold Enrichment
KEGG_PATHWAY	mmu04145:Phagosome	43	6.90098e-16	COLEC12, ITGAM, ITGB5, NCF1, H2-Q9, NCF2, H2-M3, ITGB2, NCF4, H2-K1, H2-Q4, TCIRG1, THBS2, H2-Q1, CTSS, THBS3, C3, MRC2, H2-DMB2, TUBB6, CLEC7A, CTSL, H2-DMB1, MRC1, CD14, MSR1, C1RA, H2-EB1, TAP2, CYBB, TAP1, CYBA, H2-AA, FCGR1, FCGR3, FCGR4, ITGA5, FCGR2B, ATP6V0D2, H2-D1, ATP6V0E, TLR2, H2-AB1	4.27799
KEGG_PATHWAY	mmu04380:Osteoclast differentiation	35	4.04984e-14	CSF1R, SPI1, CSF1, NCF1, NCF2, NCF4, TREM2, PIRB, SOCS3, PLCG2, BLNK, ACP5, SIRPA, JUNB, JUN, TGFB1, SYK, IFNGR1, IL1R1, CYBA, FOS, TGFBR1, TNFRSF1A, NFKB2, TGFBR2, FCGR1, NFKBIA, FCGR3, TYROBP, TEC, FCGR4, IL1B, BTK, LCP2, FCGR2B	4.64278
KEGG_PATHWAY	mmu04610:Complement and coagulation cascades	29	7.94004e-14	C1QB, C1QA, ITGAM, CFH, PROS1, ITGB2, SERPINE1, PLAT, TFPI, CLU, KNG2, C2, C3, C4B, THBD, SERPINA1B, VTN, C4A, CD59A, SERPINA1D, PLAU, ITGAX, C3AR1, A2M, C1RA, PLAUR, PROCR, SERPING1, C1QC	5.52477
KEGG_PATHWAY	mmu05140:Leishmaniasis	25	1.5177e-13	ITGAM, NCF1, NCF2, ITGB2, NCF4, C3, H2-DMB2, H2-DMB1, MARCKSL1, JUN, H2-EB1, TGFB1, IFNGR1, CYBB, CYBA, FOS, H2-AA, FCGR1, NFKBIA, FCGR3, FCGR4, IL1B, PTPN6, TLR2, H2-AB1	6.39567
KEGG_PATHWAY	mmu05152:Tuberculosis	39	5.29661e-13	CEBPB, ITGAM, ITGB2, LSP1, TCIRG1, CTSS, C3, MRC2, H2-DMB2, CASP8, CLEC7A, IRAK2, H2-DMB1, MRC1, ITGAX, LBP, CD14, CTSD, CAMP, CD74, H2-EB1, TGFB1, FCER1G, SYK, IL10RB, IFNGR1, IL10RA, CARD9, H2-AA, TNFRSF1A, TLR1, FCGR1, FCGR3, FCGR4, IL1B, FCGR2B, ATP6V0D2, TLR2, H2-AB1	3.88004
KEGG_PATHWAY	mmu05323:Rheumatoid arthritis	27	5.75043e-13	CD86, CCL12, CSF1, ITGB2, CXCL1, TCIRG1, ICAM1, H2-DMB2, CTSL, CCL5, H2-DMB1, CCL3, CCL2, ACP5, JUN, H2-EB1, TGFB1, TNFSF13, FOS, H2-AA, CXCL12, IL1B, LTB, ATP6V0D2, ATP6V0E, TLR2, H2-AB1	5.55761
KEGG_PATHWAY	mmu04060:Cytokine-cytokine receptor interaction	51	7.3834e-13	CNTF, CSF3R, CSF1, CXCL1, CXCL16, IL13RA1, IL1R1, IFNGR1, TNFRSF1B, OSMR, TGFBR1, IL17RA, TNFRSF1A, TGFBR2, CSF2RB2, IL1B, IL3RA, RELL1, LTB, IL6ST, CX3CR1, CSF1R, CCL12, CCL11, IL4RA, CXCR4, CSF2RB, IL2RG, CSF2RA, CCL9, CCL7, CCL6, CCL5, CCL4, CCL3, IL21R, CCL2, TGFB1, IL10RB, IL10RA, TNFSF13, OSM, BMP6, BMP4, CXCL10, CXCL12, CLCF1, FAS, ACKR3, LTBR, PF4	3.10647
KEGG_PATHWAY	mmu04142:Lysosome	33	1.4043e-12	CD63, HEXB, CTSZ, HEXA, TCIRG1, LITAF, GNS, LIPA, CTSS, CLN3, LAPTM4A, NAGLU, CTSL, ACP5, CTSH, CTSE, GUSB, CTSD, CTSC, ARSB, CTSB, CTSA, DNASE2A, SLC11A1, LAPTM5, NAGA, PLA2G15, GALNS, NPC2, MAN2B1, TPP1, CD68, ATP6V0D2	4.37748
KEGG_PATHWAY	mmu04061:Viral protein interaction with cytokine and cytokine receptor	25	2.27766e-10	CX3CR1, CSF1R, CCL12, CCL11, CSF1, CXCR4, CXCL1, IL2RG, CCL9, CCL7, CCL6, CCL5, CCL4, CCL3, CCL2, IL10RB, IL10RA, TNFRSF1B, TNFRSF1A, CXCL10, CXCL12, ACKR3, LTBR, IL6ST, PF4	4.7126
KEGG_PATHWAY	mmu05205:Proteoglycans in cancer	37	5.61107e-10	CD63, ITGB5, SDC4, FZD10, IQGAP1, WNT6, VTN, RRAS, PLAU, CTSL, MYC, PLCG2, FLNA, FLNC, WNT4, TGFB1, LUM, MMP2, IGF2, PLAUR, FN1, MSN, IGF1, VAV1, DCN, COL1A1, COL1A2, FAS, SDC1, HCLS1, PTPN6, ITGA5, HPSE, EZR, CD44, TLR2, HBEGF	3.23215
KEGG_PATHWAY	mmu04640:Hematopoietic cell lineage	24	1.0781e-09	CSF1R, H2-EB1, ITGAM, CSF3R, CSF1, IL1R1, IL4RA, H2-AA, CSF2RA, FCGR1, H2-DMB2, CD59A, IL1B, ANPEP, H2-DMB1, IL3RA, CD9, CD37, ITGA5, CD14, CD22, CD33, CD44, H2-AB1	4.57222
KEGG_PATHWAY	mmu05142:Chagas disease	25	1.36357e-09	C1QB, C1QA, CCL12, SERPINE1, KNG2, GNAI2, C3, GNA15, CASP8, CCL5, CCL3, CCL2, JUN, TGFB1, IFNGR1, FOS, TGFBR1, TNFRSF1A, TGFBR2, NFKBIA, PLCB3, IL1B, FAS, TLR2, C1QC	4.34657
KEGG_PATHWAY	mmu04064:NF-kappa B signaling pathway	25	2.06874e-09	CXCL1, ICAM1, PLAU, CCL4, PLCG2, BLNK, RIPK1, BCL2A1D, LBP, CD14, BCL2A1A, BCL2A1B, LYN, SYK, IL1R1, TRAF1, GADD45G, TNFRSF1A, NFKB2, NFKBIA, CXCL12, IL1B, BTK, LTB, LTBR	4.26378
KEGG_PATHWAY	mmu05169:Epstein-Barr virus infection	38	3.55761e-09	H2-Q9, H2-M3, H2-K1, H2-Q4, OAS1A, H2-Q1, ICAM1, H2-DMB2, CASP8, BCL2L11, MYC, H2-DMB1, PLCG2, BLNK, RIPK1, IKBKE, B2M, LYN, JUN, H2-EB1, SYK, TAP2, TAP1, ISG15, H2-AA, GADD45G, TAPBP, NFKB2, NFKBIA, CXCL10, BTK, IRF7, FAS, VIM, CD44, H2-D1, TLR2, H2-AB1	2.97161
KEGG_PATHWAY	mmu04062:Chemokine signaling pathway	33	1.94907e-08	CX3CR1, CCL12, CCL11, NCF1, WAS, CXCR4, CXCL1, PIK3R5, GNAI2, CXCL16, CCL9, GNGT2, CCL7, GNG5, CCL6, CCL5, CCL4, CCL3, PLCG2, RAC2, CCL2, PTK2B, LYN, PRKCD, VAV1, FGR, NFKBIA, CXCL10, HCK, PLCB3, CXCL12, DOCK2, PF4	3.07792
KEGG_PATHWAY	mmu05133:Pertussis	20	2.66406e-08	C1QB, C1QA, JUN, C1RA, ITGAM, ITGB2, FOS, C2, GNAI2, PYCARD, C3, C4B, C4A, IRF1, IL1B, SERPING1, IRF8, ITGA5, CD14, C1QC	4.65139
KEGG_PATHWAY	mmu04612:Antigen processing and presentation	21	5.12449e-08	CD74, H2-EB1, H2-Q9, H2-M3, H2-K1, H2-Q4, TAP2, TAP1, HSPA2, IFI30, H2-AA, H2-Q1, CTSS, TAPBP, H2-DMB2, CTSL, H2-DMB1, B2M, H2-D1, CTSB, H2-AB1	4.27347
KEGG_PATHWAY	mmu04210:Apoptosis	26	1.0149e-07	CTSZ, CSF2RB, CTSS, CASP12, CASP8, BCL2L11, CTSL, LMNA, CTSH, RIPK1, BCL2A1D, BCL2A1A, BCL2A1B, CTSD, CTSC, CTSB, PARP3, JUN, FOS, TRAF1, GADD45G, TNFRSF1A, NFKBIA, CSF2RB2, IL3RA, FAS	3.42356
KEGG_PATHWAY	mmu04668:TNF signaling pathway	23	2.89568e-07	CEBPB, CCL12, JUN, CSF1, CXCL1, FOS, TRAF1, TNFRSF1B, TNFRSF1A, ICAM1, NFKBIA, CXCL10, SOCS3, CASP8, IRF1, IL1B, CCL5, CREB3L1, BCL3, CCL2, FAS, RIPK1, JUNB	3.58157
KEGG_PATHWAY	mmu05166:Human T-cell leukemia virus 1 infection	36	3.07812e-07	SPI1, H2-Q9, H2-M3, ITGB2, H2-K1, H2-Q4, IL2RG, H2-Q1, ICAM1, H2-DMB2, ZFP36, MYC, H2-DMB1, CREB3L1, TSPO, B2M, EGR1, EGR2, JUN, CDKN2B, H2-EB1, CDKN2C, TGFB1, CDKN2A, IL1R1, FOS, H2-AA, TGFBR1, TNFRSF1A, NFKB2, TGFBR2, NFKBIA, LTBR, TLN1, H2-D1, H2-AB1	2.59953
KEGG_PATHWAY	mmu05150:Staphylococcus aureus infection	24	5.05021e-07	C1QB, C1QA, H2-EB1, C1RA, ITGAM, CFH, PTAFR, ITGB2, H2-AA, C2, ICAM1, C3, C4B, FCGR1, C4A, H2-DMB2, FCGR3, FCGR4, H2-DMB1, C3AR1, FCGR2B, CAMP, C1QC, H2-AB1	3.35773
KEGG_PATHWAY	mmu05163:Human cytomegalovirus infection	36	5.51777e-07	CCL12, H2-Q9, H2-M3, H2-K1, H2-Q4, CXCR4, H2-Q1, GNAI2, CASP8, GNGT2, GNG5, MYC, CCL5, CREB3L1, CCL4, CCL3, RAC2, EIF4EBP1, CCL2, PTK2B, RIPK1, B2M, IL10RB, CDKN2A, IL1R1, IL10RA, TAP2, TAP1, TAPBP, TNFRSF1A, NFKBIA, PLCB3, CXCL12, IL1B, FAS, H2-D1	2.53812
KEGG_PATHWAY	mmu04933:AGE-RAGE signaling pathway in diabetic complications	21	5.64332e-07	EGR1, CCL12, JUN, TGFB1, MMP2, PRKCD, SERPINE1, FN1, CYBB, TGFBR1, AGT, TGFBR2, ICAM1, COL1A1, THBD, PLCB3, COL3A1, COL1A2, IL1B, PLCG2, CCL2	3.72342
KEGG_PATHWAY	mmu04670:Leukocyte transendothelial migration	22	2.14727e-06	ITGAM, NCF1, NCF2, MMP2, NCF4, ITGB2, CYBB, MSN, CXCR4, CYBA, MYL12A, VAV1, GNAI2, ICAM1, CXCL12, CLDN14, PLCG2, RAC2, PTK2B, EZR, MYL9, SIPA1	3.3107
KEGG_PATHWAY	mmu04666:Fc gamma R-mediated phagocytosis	19	2.9336e-06	LYN, MARCKSL1, SYK, NCF1, ARPC1B, PRKCD, WAS, ASAP3, VAV1, FCGR1, HCK, FCGR3, MARCKS, PTPRC, FCGR4, INPP5D, PLCG2, RAC2, FCGR2B	3.6586
KEGG_PATHWAY	mmu04621:NOD-like receptor signaling pathway	31	3.05775e-06	CCL12, OAS1A, CXCL1, PYCARD, CASP12, CASP8, CCL5, CASP4, CCL2, RIPK1, GBP2, IKBKE, GPSM3, CAMP, CTSB, GSDMD, GBP2B, JUN, IFI204, PRKCD, CARD9, CYBB, CYBA, NFKBIA, NAIP2, NAIP5, PLCB3, AIM2, IL1B, IRF7, TXNIP	2.57011
KEGG_PATHWAY	mmu04620:Toll-like receptor signaling pathway	20	3.84861e-06	CD86, JUN, FOS, TLR1, NFKBIA, CXCL10, CASP8, IL1B, CCL5, CCL4, IRF7, SPP1, CCL3, IRF5, TLR7, RIPK1, LBP, CD14, IKBKE, TLR2	3.44382
KEGG_PATHWAY	mmu05418:Fluid shear stress and atherosclerosis	24	6.00058e-06	CCL12, GSTM2, JUN, SDC4, NCF1, IL1R1, NCF2, DUSP1, MMP2, MGST1, CYBA, PLAT, FOS, TNFRSF1A, ICAM1, BMP4, THBD, CTSL, IL1B, RAC2, HMOX1, CCL2, SDC1, NFE2L2	2.92373
KEGG_PATHWAY	mmu04512:ECM-receptor interaction	18	6.65886e-06	TNXB, ITGB5, SDC4, LAMB2, TNC, FN1, THBS2, THBS3, COL1A1, VTN, COL1A2, COL6A2, COL6A1, SPP1, SDC1, COL9A3, ITGA5, CD44	3.62182
KEGG_PATHWAY	mmu05417:Lipid and atherosclerosis	30	8.79082e-06	CCL12, NCF1, NCF2, NCF4, CXCL1, ICAM1, PYCARD, CASP8, CCL5, CCL3, CCL2, LBP, CD14, IKBKE, LYN, ABCA1, JUN, CYBB, CYBA, FOS, HSPA2, VAV1, TNFRSF1A, NFKBIA, PLCB3, IL1B, IRF7, FAS, TLR2, NFE2L2	2.4872
KEGG_PATHWAY	mmu04979:Cholesterol metabolism	13	1.37099e-05	ABCA1, MYLIP, LCAT, LPL, LIPA, SOAT1, NPC2, APOC2, APOC1, TSPO, APOE, LDLRAP1, PLTP	4.65605
KEGG_PATHWAY	mmu05167:Kaposi sarcoma-associated herpesvirus infection	30	1.50108e-05	CD86, H2-Q9, H2-M3, H2-K1, H2-Q4, CXCL1, H2-Q1, PIK3R5, ICAM1, C3, ZFP36, CASP8, GNGT2, GNG5, MYC, UBC, PLCG2, IKBKE, LYN, JUN, SYK, IFNGR1, FOS, TNFRSF1A, NFKBIA, HCK, IRF7, FAS, IL6ST, H2-D1	2.41998
KEGG_PATHWAY	mmu04672:Intestinal immune network for IgA production	12	1.63314e-05	CD86, H2-DMB2, H2-EB1, TGFB1, CXCL12, H2-DMB1, TNFSF13, CXCR4, ICOSL, LTBR, H2-AA, H2-AB1	4.99754
KEGG_PATHWAY	mmu04659:Th17 cell differentiation	19	1.72852e-05	H2-EB1, JUN, TGFB1, IFNGR1, IL1R1, IL4RA, FOS, IL2RG, H2-AA, TGFBR1, TGFBR2, NFKBIA, H2-DMB2, IL1B, H2-DMB1, IL21R, STAT6, IL6ST, H2-AB1	3.24047
KEGG_PATHWAY	mmu05416:Viral myocarditis	17	1.7573e-05	CD86, H2-EB1, H2-Q9, H2-M3, H2-K1, ITGB2, H2-Q4, H2-AA, H2-Q1, ICAM1, H2-DMB2, CASP8, SGCA, H2-DMB1, RAC2, H2-D1, H2-AB1	3.53993
KEGG_PATHWAY	mmu05332:Graft-versus-host disease	14	2.39481e-05	CD86, H2-EB1, H2-Q9, H2-M3, H2-K1, H2-Q4, H2-AA, H2-Q1, H2-DMB2, IL1B, H2-DMB1, FAS, H2-D1, H2-AB1	4.11
KEGG_PATHWAY	mmu05321:Inflammatory bowel disease	14	2.87868e-05	H2-EB1, JUN, TGFB1, IFNGR1, IL4RA, IL2RG, H2-AA, H2-DMB2, IL1B, H2-DMB1, IL21R, STAT6, H2-AB1, TLR2	4.04371
KEGG_PATHWAY	mmu05200:Pathways in cancer	54	3.8985e-05	SPI1, CSF3R, FZD10, CASP8, GNGT2, MYC, HEY2, RAC2, IL13RA1, IFNGR1, MMP2, TRAF1, FOS, TGFBR1, TGFBR2, CSF2RB2, PLCB3, IL3RA, IL6ST, CSF1R, CEBPA, MGST1, IL4RA, CXCR4, CSF2RB, IL2RG, CSF2RA, KNG2, GNAI2, WNT6, BCL2L11, GNG5, PLCG2, HMOX1, STAT6, WNT4, GSTM2, CDKN2B, JUN, TGFB1, LAMB2, CDKN2A, IGF2, FN1, IGF1, AGT, GADD45G, NFKB2, NFKBIA, BMP4, CXCL12, LPAR6, FAS, NFE2L2	1.78089
KEGG_PATHWAY	mmu04625:C-type lectin receptor signaling pathway	19	4.25182e-05	EGR2, JUN, FCER1G, SYK, CLEC4N, PRKCD, CARD9, LSP1, NFKB2, PYCARD, NFKBIA, CASP8, RRAS, CLEC7A, IRF1, IL1B, BCL3, PLCG2, IKBKE	3.03794
KEGG_PATHWAY	mmu04662:B cell receptor signaling pathway	16	4.57457e-05	LYN, IFITM1, JUN, SYK, FOS, PIRB, VAV1, NFKBIA, INPP5D, BLNK, BTK, PLCG2, RAC2, PTPN6, FCGR2B, CD22	3.45212
KEGG_PATHWAY	mmu04657:IL-17 signaling pathway	17	4.81884e-05	CEBPB, CCL12, JUN, CCL11, CXCL1, FOS, IL17RA, NFKBIA, CXCL10, CASP8, CCL7, IL1B, LCN2, CCL2, IKBKE, S100A9, S100A8	3.27348
KEGG_PATHWAY	mmu05171:Coronavirus disease - COVID-19	31	5.15455e-05	C1QB, C1QA, CCL12, OAS1A, RPL10A, C2, C3, C4B, C4A, PLCG2, C3AR1, CCL2, IKBKE, JUN, C1RA, SYK, MX2, CYBB, ISG15, FOS, TNFRSF1A, NFKBIA, CXCL10, ADAM17, FCGR3, IL1B, TLR7, IL6ST, TLR2, HBEGF, C1QC	2.22949
KEGG_PATHWAY	mmu04611:Platelet activation	20	5.79028e-05	LYN, FCER1G, SYK, MYL12A, MYLK, PIK3R5, GNAI2, COL1A1, VAMP8, APBB1IP, PLCB3, FCGR3, COL3A1, COL1A2, TBXAS1, BTK, PLCG2, LCP2, TLN1, FERMT3	2.86526
KEGG_PATHWAY	mmu04510:Focal adhesion	27	5.81088e-05	TNXB, ITGB5, TNC, THBS2, MYL12A, THBS3, MYLK, VTN, SPP1, RAC2, FLNA, FLNC, JUN, LAMB2, FN1, EMP1, IGF1, VAV1, COL1A1, COL1A2, PARVG, COL6A2, COL6A1, COL9A3, ITGA5, TLN1, MYL9	2.38183
KEGG_PATHWAY	mmu04940:Type I diabetes mellitus	14	7.99242e-05	CD86, H2-EB1, H2-Q9, H2-M3, H2-K1, H2-Q4, H2-AA, H2-Q1, H2-DMB2, IL1B, H2-DMB1, FAS, H2-D1, H2-AB1	3.68691
KEGG_PATHWAY	mmu00531:Glycosaminoglycan degradation	8	9.40104e-05	GALNS, NAGLU, HEXB, HEXA, HPSE, GUSB, GNS, ARSB	6.82205
KEGG_PATHWAY	mmu05134:Legionellosis	13	9.48675e-05	ITGAM, ITGB2, CXCL1, NFKB2, PYCARD, C3, NFKBIA, NAIP2, NAIP5, CASP8, IL1B, CD14, TLR2	3.88004
KEGG_PATHWAY	mmu04936:Alcoholic liver disease	21	0.000100929	C1QB, C1QA, SREBF1, CXCL1, C2, IL17RA, TNFRSF1A, C3, C4B, NFKBIA, C4A, ADH1, CASP8, IL1B, C3AR1, FAS, RIPK1, LBP, CD14, IKBKE, C1QC	2.66713
KEGG_PATHWAY	mmu05330:Allograft rejection	13	0.000112235	CD86, H2-EB1, H2-Q9, H2-M3, H2-K1, H2-Q4, H2-AA, H2-Q1, H2-DMB2, H2-DMB1, FAS, H2-D1, H2-AB1	3.81643
KEGG_PATHWAY	mmu04350:TGF-beta signaling pathway	18	0.000114111	TGIF1, CDKN2B, TGFB1, NRROS, HFE, EMP3, LRRC32, BMP6, TGFBR1, DCN, TGFBR2, BMP4, MYC, ID1, ID4, ID3, FMOD, NBL1	2.93038
KEGG_PATHWAY	mmu05165:Human papillomavirus infection	38	0.000220137	TNXB, ITGB5, H2-Q9, H2-M3, H2-K1, TNC, H2-Q4, FZD10, TCIRG1, THBS2, H2-Q1, THBS3, WNT6, VTN, CASP8, CREB3L1, HEY2, SPP1, EIF4EBP1, IKBKE, WNT4, OASL2, LAMB2, MX2, FN1, ISG15, TNFRSF1A, COL1A1, COL1A2, COL6A2, IRF1, COL6A1, FAS, COL9A3, ITGA5, ATP6V0D2, H2-D1, ATP6V0E	1.89028
KEGG_PATHWAY	mmu04623:Cytosolic DNA-sensing pathway	14	0.000225516	GSDMD, DNASE2A, IFI202B, PYCARD, NFKBIA, CXCL10, AIM2, CASP8, IL1B, CCL5, CCL4, IRF7, RIPK1, IKBKE	3.3428
KEGG_PATHWAY	mmu05164:Influenza A	23	0.00023617	CCL12, H2-EB1, IFNGR1, MX2, OAS1A, H2-AA, TNFRSF1A, ICAM1, PYCARD, NFKBIA, CXCL10, H2-DMB2, SOCS3, CASP8, IL1B, CCL5, H2-DMB1, IRF7, CCL2, FAS, TLR7, IKBKE, H2-AB1	2.38082
KEGG_PATHWAY	mmu05144:Malaria	12	0.000257605	CCL12, TGFB1, GYPC, IL1B, ITGB2, CCL2, SDC1, HBA-A1, THBS2, THBS3, ICAM1, TLR2	3.77008
KEGG_PATHWAY	mmu05145:Toxoplasmosis	17	0.000330458	H2-EB1, TGFB1, LAMB2, IFNGR1, IL10RB, IL10RA, H2-AA, PIK3R5, TNFRSF1A, GNAI2, NFKBIA, H2-DMB2, CASP8, H2-DMB1, IGTP, H2-AB1, TLR2	2.79297
KEGG_PATHWAY	mmu05132:Salmonella infection	29	0.000384783	AHNAK, ARPC1B, MYL12A, PYCARD, TUBB6, CASP8, CYTH4, RRAS, MYC, CASP4, FLNA, RIPK1, NCKAP1L, CD14, FLNC, GSDMD, JUN, FOS, TNFRSF1A, NFKBIA, NAIP2, NAIP5, PTPRC, IL1B, RHOJ, DYNLRB2, PFN1, MYL9, TLR2	2.05268
KEGG_PATHWAY	mmu04514:Cell adhesion molecules	23	0.000448734	CD86, H2-EB1, ITGAM, SDC4, H2-Q9, H2-M3, H2-K1, ITGB2, H2-Q4, ICOSL, H2-AA, H2-Q1, ICAM1, H2-DMB2, PTPRC, CLDN14, H2-DMB1, SDC1, SIGLEC1, PDCD1, CD22, H2-D1, H2-AB1	2.27559
KEGG_PATHWAY	mmu04630:JAK-STAT signaling pathway	22	0.000523285	CNTF, CSF3R, IFNGR1, IL10RB, IL10RA, OSM, IL4RA, CSF2RB, OSMR, IL2RG, CSF2RA, GFAP, CSF2RB2, SOCS3, CLCF1, MYC, IL3RA, IL21R, PTPN6, STAT6, IL6ST, IL13RA1	2.30394
KEGG_PATHWAY	mmu04650:Natural killer cell mediated cytotoxicity	17	0.000671251	FCER1G, SYK, IFNGR1, ITGB2, VAV1, ICAM1, LAT2, TYROBP, FCGR4, SH3BP2, PLCG2, RAC2, FAS, PTK2B, PTPN6, LCP2, CD48	2.62443
KEGG_PATHWAY	mmu05170:Human immunodeficiency virus 1 infection	27	0.000752443	H2-Q9, H2-M3, H2-K1, H2-Q4, CXCR4, H2-Q1, GNAI2, CASP8, GNGT2, GNG5, PLCG2, RAC2, PTK2B, RIPK1, B2M, JUN, TAP2, TAP1, FOS, TNFRSF1B, TAPBP, TNFRSF1A, BST2, NFKBIA, FAS, H2-D1, TLR2	2.03157
KEGG_PATHWAY	mmu05146:Amoebiasis	16	0.000825123	TGFB1, ITGAM, LAMB2, IL1R1, ITGB2, FN1, HSPB1, CXCL1, COL1A1, PLCB3, GNA15, COL3A1, COL1A2, IL1B, CD14, TLR2	2.67781
KEGG_PATHWAY	mmu05320:Autoimmune thyroid disease	13	0.00105079	CD86, H2-EB1, H2-Q9, H2-M3, H2-K1, H2-Q4, H2-AA, H2-Q1, H2-DMB2, H2-DMB1, FAS, H2-D1, H2-AB1	3.02341
KEGG_PATHWAY	mmu04151:PI3K-Akt signaling pathway	36	0.00108127	CSF1R, TNXB, CSF3R, ITGB5, CSF1, TNC, IL4RA, THBS2, IL2RG, THBS3, PIK3R5, VTN, BCL2L11, GNGT2, GNG5, MYC, CREB3L1, SPP1, EIF4EBP1, SYK, LAMB2, IGF2, OSM, FN1, IGF1, OSMR, COL1A1, NR4A1, COL1A2, LPAR6, COL6A2, COL6A1, IL3RA, COL9A3, ITGA5, TLR2	1.77111
KEGG_PATHWAY	mmu05310:Asthma	7	0.00207654	H2-DMB2, H2-EB1, CCL11, FCER1G, H2-DMB1, H2-AA, H2-AB1	5.0142
KEGG_PATHWAY	mmu04926:Relaxin signaling pathway	17	0.00211116	JUN, TGFB1, MMP2, FOS, TGFBR1, TGFBR2, GNAI2, COL1A1, NFKBIA, PLCB3, GNA15, COL3A1, COL1A2, GNGT2, GNG5, CREB3L1, INSL3	2.35995
KEGG_PATHWAY	mmu04974:Protein digestion and absorption	15	0.00259675	COL18A1, COL16A1, KCNJ13, COL11A2, COL23A1, SLC1A5, COL1A1, COL3A1, COL1A2, SLC7A7, COL6A2, COL5A3, COL5A2, COL6A1, COL9A3	2.4872
KEGG_PATHWAY	mmu05202:Transcriptional misregulation in cancer	24	0.00332338	CD86, CSF1R, CEBPA, CEBPB, CDKN2C, SPI1, ITGAM, HPGD, IGFBP3, PLAT, IGF1, TRAF1, GADD45G, TGFBR2, FCGR1, LYL1, HHEX, PLAU, MYC, BCL2A1D, NUPR1, CD14, BCL2A1A, BCL2A1B	1.9187
KEGG_PATHWAY	mmu05135:Yersinia infection	17	0.00336079	CCL12, JUN, ARPC1B, WAS, FN1, FOS, VAV1, PYCARD, NFKBIA, FCGR3, IL1B, RAC2, CCL2, PTK2B, LCP2, ITGA5, SKAP2	2.25507
KEGG_PATHWAY	mmu05221:Acute myeloid leukemia	11	0.0051397	FCGR1, CSF1R, CEBPA, SPI1, ITGAM, MYC, EIF4EBP1, CD14, BCL2A1D, BCL2A1A, BCL2A1B	2.81409
KEGG_PATHWAY	mmu05203:Viral carcinogenesis	23	0.00793782	LYN, CDKN2B, SP100, EGR2, JUN, SYK, CDKN2A, H2-Q9, H2-M3, H2-K1, H2-Q4, TRAF1, H2-Q1, NFKB2, C3, NFKBIA, CASP8, CREB3L1, IRF7, LTBR, IL6ST, ATP6V0D2, H2-D1	1.81445
KEGG_PATHWAY	mmu05322:Systemic lupus erythematosus	17	0.00872456	C1QB, CD86, C1QA, H2-EB1, C1RA, H2-AA, C2, C3, C4B, FCGR1, C4A, H2-DMB2, FCGR3, FCGR4, H2-DMB1, C1QC, H2-AB1	2.04318
KEGG_PATHWAY	mmu04658:Th1 and Th2 cell differentiation	12	0.00943258	NFKBIA, H2-DMB2, H2-EB1, JUN, IFNGR1, H2-DMB1, IL4RA, STAT6, FOS, IL2RG, H2-AA, H2-AB1	2.44198
KEGG_PATHWAY	mmu04664:Fc epsilon RI signaling pathway	10	0.010493	LYN, FCER1G, SYK, INPP5D, ALOX5AP, BTK, PLCG2, RAC2, LCP2, VAV1	2.71331
KEGG_PATHWAY	mmu04613:Neutrophil extracellular trap formation	21	0.0119995	GSDMD, ITGAM, SYK, NCF1, NCF2, NCF4, ITGB2, CYBB, CYBA, C3, FCGR1, PLCB3, FCGR3, CLEC7A, FCGR4, CASP4, PLCG2, RAC2, TLR7, CAMP, TLR2	1.80801
KEGG_PATHWAY	mmu04218:Cellular senescence	19	0.0127378	CDKN2B, TGFB1, CDKN2A, H2-Q9, IGFBP3, SERPINE1, H2-M3, H2-K1, H2-Q4, H2-Q1, ZFP36L2, TGFBR1, ZFP36L1, GADD45G, TGFBR2, RRAS, MYC, EIF4EBP1, H2-D1	1.8695
KEGG_PATHWAY	mmu05340:Primary immunodeficiency	7	0.0135979	PTPRC, BLNK, BTK, TAP2, TAP1, IL2RG, ADA	3.48209
KEGG_PATHWAY	mmu05415:Diabetic cardiomyopathy	21	0.0138875	TGFB1, NCF1, NCF2, MMP2, PRKCD, COX4I2, NCF4, CYBB, CYBA, SLC2A4, COX6B2, COX6A2, TGFBR1, AGT, TGFBR2, COL1A1, PLCB3, COL3A1, COL1A2, RAC2, CTSD	1.7823
KEGG_PATHWAY	mmu00480:Glutathione metabolism	10	0.0180019	GGT5, HPGDS, GSTM2, GPX1, GPX3, ANPEP, MGST1, GPX8, GPX7, PRDX6	2.4872
KEGG_PATHWAY	mmu05161:Hepatitis B	17	0.0194073	EGR2, JUN, TGFB1, FOS, TGFBR1, TGFBR2, NFKBIA, CASP12, CASP8, MYC, CREB3L1, IRF7, FAS, PTK2B, STAT6, IKBKE, TLR2	1.86769
KEGG_PATHWAY	mmu05168:Herpes simplex virus 1 infection	37	0.0223441	CCL12, SP100, H2-Q9, H2-M3, H2-K1, H2-Q4, OAS1A, H2-Q1, C3, H2-DMB2, SOCS3, CASP8, CCL5, H2-DMB1, EIF4EBP1, CCL2, IKBKE, B2M, CD74, H2-EB1, SYK, IFNGR1, CARD9, TAP2, TAP1, H2-AA, TAPBP, TNFRSF1A, BST2, NFKBIA, IL1B, IRF7, FAS, ITGA5, H2-D1, TLR2, H2-AB1	1.44987
KEGG_PATHWAY	mmu05162:Measles	15	0.0312527	JUN, MX2, MSN, OAS1A, FOS, IL2RG, NFKBIA, CASP8, IL1B, IRF7, FAS, TLR7, FCGR2B, IKBKE, TLR2	1.85254
KEGG_PATHWAY	mmu04810:Regulation of actin cytoskeleton	21	0.0331427	ITGAM, ITGB5, ARPC1B, ITGB2, FN1, MSN, CXCR4, IQGAP1, KNG2, MYL12A, VAV1, MYLK, CXCL12, RRAS, RAC2, ITGAX, NCKAP1L, ITGA5, EZR, PFN1, MYL9	1.62799
KEGG_PATHWAY	mmu04371:Apelin signaling pathway	14	0.0417431	EGR1, MEF2B, SERPINE1, PLAT, TGFBR1, MYLK, PIK3R5, GNAI2, PLCB3, GNGT2, RRAS, GNG5, SPP1, APLNR	1.83
KEGG_PATHWAY	mmu04115:p53 signaling pathway	9	0.0494069	STEAP3, CASP8, CD82, CDKN2A, IGFBP3, SERPINE1, FAS, IGF1, GADD45G	2.20782
These pathways are statistically significant (p<0.05).
