# Supplementary material for: Exposure to an enriched environment modulates the synaptic vesicle cycle in a mouse spinal cord injury model
Source: Sci Rep. 2024 May 25;14:11946. doi: 10.1038/s41598-024-62112-0 (PMC11126684; doi:10.1038/s41598-024-62112-0)
Supplement: Supplementary file 8 — Supplementary Table 8. [file 41598_2024_62112_MOESM8_ESM.xlsx]

## Sheet: KEGG PATHWAY
Supplementary Table 8. The enriched Kyoto Encyclopedia of Genes and pathways in down-regulated DEGs at 2 weeks after SCI.
Category	Term	Count	PValue	Genes	Fold Enrichment
KEGG_PATHWAY	mmu04610:Complement and coagulation cascades	12	1.36279e-11	FGB, SERPINA1A, FGA, SERPINA1B, SERPINA1C, SERPINA1D, FGG, PLG, SERPINA1E, F2, KNG1, MBL2	19.5256
KEGG_PATHWAY	mmu04979:Cholesterol metabolism	5	0.000285368	APOA2, APOC3, APOA1, APOA4, LDLR	15.2951
KEGG_PATHWAY	mmu00270:Cysteine and methionine metabolism	5	0.00041261	BHMT, SDS, TAT, MAT1A, GNMT	13.9046
KEGG_PATHWAY	mmu04721:Synaptic vesicle cycle	5	0.00147379	SLC6A5, RIMS1, STX1B, SLC17A7, DNM1	9.93187
KEGG_PATHWAY	mmu01230:Biosynthesis of amino acids	5	0.00162076	SDS, CPS1, ARG1, ALDOB, MAT1A	9.68043
KEGG_PATHWAY	mmu05143:African trypanosomiasis	4	0.00196013	PLCB4, APOA1, HBA-A2, KNG1	15.6873
KEGG_PATHWAY	mmu01100:Metabolic pathways	21	0.00200242	CAR3, SDS, ARG1, TAT, RDH7, CYP3A11, MAT1A, GNMT, SELENBP2, ADH1, BHMT, PLCB4, TDO2, CPS1, ALDH1A2, UGT2B5, ALDOB, PCK1, FBP1, HPD, UOX	1.98147
KEGG_PATHWAY	mmu03320:PPAR signaling pathway	5	0.00251117	FABP1, APOA2, APOC3, APOA1, PCK1	8.59274
KEGG_PATHWAY	mmu00830:Retinol metabolism	5	0.00343033	ADH1, ALDH1A2, RDH7, CYP3A11, UGT2B5	7.88406
KEGG_PATHWAY	mmu04611:Platelet activation	5	0.0084	FGB, FGA, PLCB4, FGG, F2	6.11803
KEGG_PATHWAY	mmu00010:Glycolysis / Gluconeogenesis	4	0.00904785	ADH1, ALDOB, PCK1, FBP1	9.13139
KEGG_PATHWAY	mmu04918:Thyroid hormone synthesis	4	0.0118619	TTR, PLCB4, ALB, ASGR1	8.26761
KEGG_PATHWAY	mmu00140:Steroid hormone biosynthesis	4	0.0217971	CYP2D10, CYP3A11, UGT2B5, CYP2D26	6.57853
KEGG_PATHWAY	mmu00260:Glycine, serine and threonine metabolism	3	0.0271268	BHMT, SDS, GNMT	11.4713
KEGG_PATHWAY	mmu00350:Tyrosine metabolism	3	0.0271268	ADH1, TAT, HPD	11.4713
KEGG_PATHWAY	mmu04975:Fat digestion and absorption	3	0.0310224	FABP1, APOA1, APOA4	10.671
KEGG_PATHWAY	mmu01200:Carbon metabolism	4	0.0426726	SDS, CPS1, ALDOB, FBP1	5.05623
These pathways are statistically significant (p<0.05).
