# Supplementary material for: Exposure to an enriched environment modulates the synaptic vesicle cycle in a mouse spinal cord injury model
Source: Sci Rep. 2024 May 25;14:11946. doi: 10.1038/s41598-024-62112-0 (PMC11126684; doi:10.1038/s41598-024-62112-0)
Supplement: Supplementary file 9 — Supplementary Table 9. [file 41598_2024_62112_MOESM9_ESM.xlsx]

## Sheet: Sheet2
Supplementary Table 9. The enriched Kyoto Encyclopedia of Genes and pathways in down-regulated DEGs at 8 weeks after SCI.
Category	Term	Count	PValue	Genes	Fold Enrichment
KEGG_PATHWAY	mmu04721:Synaptic vesicle cycle	17	3.97683e-11	NSF, UNC13C, SNAP25, SLC32A1, STXBP1, SLC1A2, SLC6A11, CPLX2, CPLX1, DNM1, SLC6A5, DNM3, RIMS1, STX1B, ATP6V1B2, SLC17A6, SLC18A3	8.91719
KEGG_PATHWAY	mmu04080:Neuroactive ligand-receptor interaction	30	9.46514e-08	NPSR1, CHRNA4, OPRL1, HTR2C, GRM1, GLRA2, APELA, HTR7, CNR1, GRM8, DRD2, PAQR9, GABRA1, GABBR2, LYNX1, NPY5R, GRID1, GABRA3, HTR1A, TACR1, ADRA2C, SSTR2, GABRG2, TRHR, APLN, UTS2B, GLRB, CCKBR, NMS, LYPD6B	3.09895
KEGG_PATHWAY	mmu04728:Dopaminergic synapse	17	1.88508e-07	KCNJ9, MAPK10, MAPK9, MAPK8, PLCB4, GNAL, TH, PPP2R2B, GNG4, KIF5C, AKT3, KIF5A, CALM3, DRD2, CALM2, KCNJ3, SCN1A	5.0861
KEGG_PATHWAY	mmu04727:GABAergic synapse	14	2.36884e-07	NSF, GABRA1, GABBR2, SLC12A5, SLC32A1, GAD1, GABRA3, ADCY3, GAD2, SLC6A11, ABAT, ADCY1, GABRG2, GNG4	6.35342
KEGG_PATHWAY	mmu04723:Retrograde endocannabinoid signaling	17	6.71734e-07	GABRA1, SLC32A1, KCNJ9, GABRA3, ADCY3, ADCY1, GRM1, GABRG2, MAPK10, RIMS1, MAPK9, MAPK8, PLCB4, CNR1, GNG4, SLC17A6, KCNJ3	4.63935
KEGG_PATHWAY	mmu04261:Adrenergic signaling in cardiomyocytes	16	6.58841e-06	CACNA2D3, ATP2B3, ATP1A3, ADCY3, ATP2B2, ADCY1, ATP1B1, PLCB4, PPP2R2B, TNNT2, AKT3, CALM3, CACNG2, CALM2, SCN4B, RAPGEF4	4.14252
KEGG_PATHWAY	mmu04024:cAMP signaling pathway	17	0.000129612	GABBR2, HTR1A, ATP2B3, ATP1A3, ADCY3, ATP2B2, ADCY1, ATP1B1, SSTR2, MAPK10, MAPK9, MAPK8, AKT3, CALM3, DRD2, CALM2, RAPGEF4	3.06528
KEGG_PATHWAY	mmu04925:Aldosterone synthesis and secretion	11	0.000199644	CACNA1I, PLCB4, PRKCE, ATP2B3, ATP1A3, ADCY3, ATP2B2, CALM3, ADCY1, ATP1B1, CALM2	4.35574
KEGG_PATHWAY	mmu04072:Phospholipase D signaling pathway	13	0.000305198	DGKG, SHC3, ADCY3, ADCY1, GRM1, DNM1, DNM3, PLCB4, GRM8, AKT3, PIP5K1B, DGKK, RAPGEF4	3.52393
KEGG_PATHWAY	mmu05032:Morphine addiction	10	0.00038914	GABRA1, GABBR2, SLC32A1, GNG4, KCNJ9, GABRA3, ADCY3, ADCY1, GABRG2, KCNJ3	4.43842
KEGG_PATHWAY	mmu04915:Estrogen signaling pathway	12	0.000432259	GABBR2, SHC3, PLCB4, KCNJ9, AKT3, ADCY3, CALM3, PGR, ADCY1, CALM2, GRM1, KCNJ3	3.64418
KEGG_PATHWAY	mmu04971:Gastric acid secretion	9	0.00049126	PLCB4, CCKBR, ATP1A3, ADCY3, CALM3, ADCY1, ATP1B1, SSTR2, CALM2	4.84675
KEGG_PATHWAY	mmu04020:Calcium signaling pathway	17	0.000513275	ATP2B3, HTR2C, ADCY3, ATP2B2, ADCY1, TACR1, GRM1, TRHR, CACNA1I, HTR7, PLCB4, GNAL, SLN, CCKBR, FGF18, CALM3, CALM2	2.71393
KEGG_PATHWAY	mmu05231:Choline metabolism in cancer	10	0.000673232	DGKG, MAPK10, MAPK9, SLC5A7, MAPK8, PDPK1, AKT3, PIP5K1B, DGKK, WASF3	4.12139
KEGG_PATHWAY	mmu04713:Circadian entrainment	10	0.000673232	CACNA1I, PLCB4, GNG4, KCNJ9, NOS1AP, ADCY3, CALM3, ADCY1, CALM2, KCNJ3	4.12139
KEGG_PATHWAY	mmu04929:GnRH secretion	8	0.000863502	CACNA1I, GABBR2, PLCB4, KCNJ11, KCNJ9, AKT3, KCNJ3, HCN1	5.12884
KEGG_PATHWAY	mmu05142:Chagas disease	10	0.000965486	MAPK10, MAPK9, MAP2K4, MAPK8, GNAL, PLCB4, PPP2R2B, AKT3, ADCY1, CALR4	3.92132
KEGG_PATHWAY	mmu04012:ErbB signaling pathway	9	0.00105019	MAPK10, MAPK9, MAP2K4, MAPK8, SHC3, NRG3, AKT3, NRG1, PAK3	4.32746
KEGG_PATHWAY	mmu04750:Inflammatory mediator regulation of TRP channels	11	0.00114755	MAPK10, MAPK9, MAPK8, PLCB4, PRKCE, HTR2C, ADCY3, CALM3, ADCY1, CALM2, ASIC1	3.49831
KEGG_PATHWAY	mmu04022:cGMP-PKG signaling pathway	13	0.00116339	PRKCE, ATP2B3, ATP1A3, ADCY3, ATP2B2, ADCY1, ADRA2C, ATP1B1, PLCB4, AKT3, KCNMB2, CALM3, CALM2	3.03506
KEGG_PATHWAY	mmu04970:Salivary secretion	9	0.00122554	PLCB4, ATP2B3, ATP1A3, ADCY3, ATP2B2, CALM3, ADCY1, ATP1B1, CALM2	4.22682
KEGG_PATHWAY	mmu04911:Insulin secretion	9	0.00122554	SNAP25, PLCB4, KCNJ11, KCNMB2, ATP1A3, ADCY3, ADCY1, ATP1B1, RAPGEF4	4.22682
KEGG_PATHWAY	mmu04912:GnRH signaling pathway	9	0.00164603	MAPK10, MAPK9, MAP2K4, MAPK8, PLCB4, ADCY3, CALM3, ADCY1, CALM2	4.03896
KEGG_PATHWAY	mmu04725:Cholinergic synapse	10	0.00174643	SLC5A7, PLCB4, GNG4, CHRNA4, AKT3, KCNJ14, ADCY3, ADCY1, KCNJ3, SLC18A3	3.60622
KEGG_PATHWAY	mmu04724:Glutamatergic synapse	10	0.00197474	PLCB4, GNG4, GRM8, SLC1A2, SLC17A6, ADCY3, ADCY1, GRM1, KCNJ3, SHANK1	3.54295
KEGG_PATHWAY	mmu04371:Apelin signaling pathway	11	0.00203253	APELA, PLCB4, PRKAA2, GNG4, PRKCE, AKT3, ADCY3, CALM3, ADCY1, CALM2, APLN	3.24296
KEGG_PATHWAY	mmu04910:Insulin signaling pathway	11	0.00226262	MAPK10, MAPK9, MAPK8, SHC3, PRKAA2, PRKAR1B, PRKAR2B, PDPK1, AKT3, CALM3, CALM2	3.1963
KEGG_PATHWAY	mmu04935:Growth hormone synthesis, secretion and action	10	0.00236132	MAPK10, MAPK9, MAP2K4, MAPK8, SHC3, PLCB4, AKT3, ADCY3, ADCY1, SSTR2	3.4521
KEGG_PATHWAY	mmu00250:Alanine, aspartate and glutamate metabolism	6	0.00253291	GOT1, GAD1, GAD2, ABAT, NAT8L, RIMKLA	6.21379
KEGG_PATHWAY	mmu05033:Nicotine addiction	6	0.00283761	GABRA1, SLC32A1, CHRNA4, GABRA3, SLC17A6, GABRG2	6.05844
KEGG_PATHWAY	mmu04961:Endocrine and other factor-regulated calcium reabsorption	7	0.00376588	DNM3, PLCB4, ATP2B3, ATP1A3, ATP2B2, ATP1B1, DNM1	4.63487
KEGG_PATHWAY	mmu04071:Sphingolipid signaling pathway	10	0.00389224	MAPK10, MAPK9, MAPK8, PLCB4, PPP2R2B, PDPK1, PRKCE, AKT3, SPTSSB, SGPP2	3.20552
KEGG_PATHWAY	mmu05132:Salmonella infection	15	0.00393576	CYFIP2, MAP2K4, DYNLL2, ACTR3B, MAPK10, MAPK9, MAPK8, KLC2, KIF5C, AKT3, KIF5A, PAK3, DYNC1I1, WASF3, RAB9B	2.39464
KEGG_PATHWAY	mmu04921:Oxytocin signaling pathway	11	0.0045227	PLCB4, PRKAA2, KCNJ9, KCNJ14, CACNA2D3, ADCY3, CALM3, ADCY1, CACNG2, CALM2, KCNJ3	2.90383
KEGG_PATHWAY	mmu04926:Relaxin signaling pathway	10	0.00454662	MAPK10, MAPK9, MAP2K4, MAPK8, SHC3, PLCB4, GNG4, AKT3, ADCY3, ADCY1	3.13098
KEGG_PATHWAY	mmu04014:Ras signaling pathway	14	0.00540854	SHC3, RASGRF2, EFNA5, MAPK10, MAPK9, EFNA3, MAPK8, HTR7, GNG4, AKT3, FGF18, CALM3, PAK3, CALM2	2.40619
KEGG_PATHWAY	mmu05170:Human immunodeficiency virus 1 infection	14	0.00603099	H2-T22, H2-BL, H2-Q6, MAPK10, MAPK9, MAPK8, WEE1, GNG4, AKT3, AP1S2, CALM3, PAK3, CALM2, CALR4	2.37586
KEGG_PATHWAY	mmu04930:Type II diabetes mellitus	6	0.00629844	MAPK10, MAPK9, MAPK8, KCNJ11, PRKCE, MAFA	5.0487
KEGG_PATHWAY	mmu04015:Rap1 signaling pathway	13	0.00671023	MAGI3, ADCY3, ADCY1, EFNA5, EFNA3, PLCB4, CNR1, AKT3, FGF18, CALM3, DRD2, CALM2, RAPGEF4	2.45357
KEGG_PATHWAY	mmu01522:Endocrine resistance	8	0.00794561	MAPK10, MAPK9, MAPK8, SHC3, AKT3, E2F1, ADCY3, ADCY1	3.47438
KEGG_PATHWAY	mmu04070:Phosphatidylinositol signaling system	8	0.00939844	DGKG, PLCB4, IMPA2, SACM1L, CALM3, PIP5K1B, DGKK, CALM2	3.3658
KEGG_PATHWAY	mmu04978:Mineral absorption	6	0.0103302	HEPH, ATP2B3, ATP1A3, ATP2B2, ATP1B1, STEAP2	4.48773
KEGG_PATHWAY	mmu04726:Serotonergic synapse	9	0.0156085	ALOX8, HTR7, PLCB4, KCND2, GNG4, KCNJ9, HTR1A, HTR2C, KCNJ3	2.77486
KEGG_PATHWAY	mmu04144:Endocytosis	14	0.0156609	H2-T22, H2-BL, TFRC, ZFYVE9, H2-Q6, IQSEC3, ACTR3B, DNM1, DNM3, DNAJC6, KIF5C, KIF5A, PIP5K1B, SH3GL2	2.10206
KEGG_PATHWAY	mmu05167:Kaposi sarcoma-associated herpesvirus infection	12	0.0215676	MAPK10, MAPK9, MAP2K4, MAPK8, H2-T22, H2-BL, GNG4, H2-Q6, AKT3, E2F1, CALM3, CALM2	2.18322
KEGG_PATHWAY	mmu04664:Fc epsilon RI signaling pathway	6	0.0230535	MAPK10, MAPK9, MAP2K4, MAPK8, PDPK1, AKT3	3.67178
KEGG_PATHWAY	mmu04914:Progesterone-mediated oocyte maturation	7	0.0258617	MAPK10, MAPK9, MAPK8, AKT3, ADCY3, PGR, ADCY1	3.07312
KEGG_PATHWAY	mmu04722:Neurotrophin signaling pathway	8	0.0298597	MAPK10, MAPK9, MAPK8, SHC3, PDPK1, AKT3, CALM3, CALM2	2.67039
KEGG_PATHWAY	mmu04973:Carbohydrate digestion and absorption	5	0.0300395	PLCB4, AKT3, ATP1A3, SLC2A5, ATP1B1	4.20725
KEGG_PATHWAY	mmu04514:Cell adhesion molecules	10	0.0351403	H2-T22, H2-BL, NEGR1, SLITRK1, H2-Q6, NRXN1, SLITRK3, NRXN3, SLITRK5, CDH15	2.23147
KEGG_PATHWAY	mmu04010:MAPK signaling pathway	14	0.0352662	MAP2K4, RASGRF2, CACNA2D3, EFNA5, MAPK8IP2, MAPK10, CACNA1I, MAPK9, EFNA3, MAPK8, AKT3, FGF18, MAP3K9, CACNG2	1.87859
KEGG_PATHWAY	mmu04917:Prolactin signaling pathway	6	0.0355412	MAPK10, MAPK9, MAPK8, SHC3, TH, AKT3	3.27483
KEGG_PATHWAY	mmu04918:Thyroid hormone synthesis	6	0.0355412	PLCB4, ALB, ATP1A3, ADCY3, ADCY1, ATP1B1	3.27483
KEGG_PATHWAY	mmu05166:Human T-cell leukemia virus 1 infection	12	0.0430847	MAPK10, MAPK9, MAP2K4, MAPK8, H2-T22, H2-BL, H2-Q6, AKT3, E2F1, ADCY3, ADCY1, CALR4	1.95434
KEGG_PATHWAY	mmu00270:Cysteine and methionine metabolism	5	0.0461571	SDS, AMD2, GOT1, SMS, BCAT1	3.67178
These pathways are statistically significant (p<0.05).
